# Supplementary material for: Validation of the 21st Century Skills Assessment Scale for public health students in Thailand: a methodological study
Source: J Educ Eval Health Prof. 2024 Dec 10;21:37. doi: 10.3352/jeehp.2024.21.37 (PMC11717650; doi:10.3352/jeehp.2024.21.37)
Supplement: Supplementary file 1 [file jeehp-21-37-dataset1.xlsx]

## Sheet: Data
dataset	ID	Sex	Univeraity	Year	CI1	CI2	CI3	CP1	CP2	CP3	CC1	CC2	CC3	CC4	IMT1	IMT2	IMT3	IMT4	IMT5	IS1	IS2	IS3	SC1	SC2	SC3
1	AM01	2	3	4	4	4	3	3	4	4	4	4	4	4	3	4	4	3	3	4	4	4	4	4	4
2	AM02	2	3	4	3	3	3	3	3	4	4	3	3	3	4	3	4	4	4	4	3	4	4	4	4
2	AM03	2	3	4	3	3	3	3	4	3	2	3	3	2	3	3	2	2	2	3	3	3	4	4	4
1	AM04	2	3	4	4	4	3	4	3	3	4	4	4	4	3	4	3	4	3	4	4	4	3	4	4
1	AM05	2	3	4	4	3	2	3	3	4	2	3	3	3	2	3	3	3	3	3	3	3	3	3	4
2	AM06	2	3	4	3	3	3	3	4	3	4	4	4	3	3	4	3	2	2	4	4	4	3	3	3
1	AM07	2	3	4	3	3	3	4	4	4	4	4	3	3	4	4	4	4	4	3	3	4	4	4	4
2	AM08	2	3	4	4	4	3	5	3	5	4	4	3	3	4	4	3	3	3	4	3	3	5	5	5
1	AM09	2	3	4	4	3	3	5	5	5	4	5	5	4	4	4	4	3	3	3	4	4	5	5	5
1	AM10	2	3	4	3	4	3	4	4	4	4	4	5	3	3	3	3	3	2	4	4	4	4	4	4
1	AM11	2	3	4	4	4	3	4	3	3	4	3	4	4	4	4	4	4	3	3	3	3	4	3	3
1	AM12	2	3	4	4	4	3	4	3	4	3	4	3	4	4	4	4	4	4	3	3	3	3	4	4
2	AM13	2	3	4	4	4	3	4	4	4	3	5	5	4	4	4	4	4	4	4	4	4	5	5	5
1	AM14	2	3	4	4	3	3	4	4	4	4	3	3	4	4	4	3	4	3	4	4	4	4	4	4
2	AM15	2	3	4	4	4	3	5	4	4	4	3	4	3	4	4	4	4	4	4	3	4	3	3	4
2	AM16	2	3	4	3	3	2	2	2	3	4	3	4	4	3	3	4	3	4	4	4	3	3	3	3
2	AM17	1	3	4	4	3	3	4	4	3	4	4	5	5	5	5	5	5	5	4	4	4	4	4	4
1	AM18	2	3	3	3	3	2	4	4	4	3	4	4	4	3	4	3	4	4	3	4	4	3	4	4
2	AM19	2	3	3	3	2	3	3	3	2	3	3	3	3	3	2	3	3	3	2	2	2	3	3	3
1	AM20	2	3	3	3	4	3	3	4	4	3	4	4	4	3	4	4	3	3	3	3	4	4	3	3
1	AM21	2	3	3	3	4	3	4	4	4	3	3	4	4	4	3	3	4	4	3	3	3	4	4	3
2	AM22	2	3	3	3	2	2	4	3	3	3	4	4	4	4	3	4	4	4	3	3	4	4	4	4
1	AM23	2	3	3	4	3	3	3	3	3	4	3	3	3	4	4	3	4	3	3	3	3	4	4	4
1	AM24	2	3	3	4	3	2	4	3	3	3	4	4	3	4	3	4	4	4	3	3	4	4	4	4
2	AM25	2	3	3	4	2	3	5	4	3	3	4	4	3	4	2	3	4	3	2	2	3	2	4	4
2	AM26	2	3	3	3	3	3	4	3	3	3	3	3	3	4	3	3	4	4	3	3	3	4	4	3
1	AM27	2	3	3	3	3	3	4	3	3	3	3	3	4	3	4	4	3	3	3	3	3	4	4	3
1	AM28	2	3	3	3	2	2	4	3	4	4	4	4	4	3	3	4	4	4	3	3	3	4	4	4
1	AM29	2	3	3	4	3	2	4	4	4	4	4	4	3	4	3	4	4	4	3	3	4	4	4	4
2	AM30	1	3	3	4	4	3	4	4	4	4	4	3	4	4	5	5	4	4	4	4	4	4	4	5
1	AM31	2	3	3	4	3	3	3	4	3	4	4	3	4	3	4	4	3	4	4	3	4	4	4	3
1	AM32	2	3	3	3	2	2	4	3	4	4	4	4	4	4	4	4	4	4	3	3	4	4	4	4
1	AM33	2	3	3	3	2	2	4	4	4	4	4	4	4	4	4	4	4	4	3	4	3	4	4	4
1	AM34	1	3	3	4	4	3	4	4	5	5	5	5	5	5	5	5	5	5	4	4	4	5	5	5
2	AM35	1	3	3	4	4	4	4	5	5	4	4	5	4	4	5	5	4	4	5	4	4	5	5	5
2	AM36	2	3	3	4	4	3	4	4	5	4	4	4	4	4	4	5	4	4	5	4	5	4	4	4
2	AM37	2	3	3	3	4	3	5	5	4	5	4	5	4	4	5	5	5	5	4	4	4	5	5	5
1	AM38	2	3	3	4	3	3	4	4	4	4	4	4	3	3	3	3	3	3	4	4	4	4	4	4
2	AM39	2	3	3	3	2	2	3	3	3	2	3	3	2	3	2	3	3	3	2	2	3	3	3	3
2	AM40	2	3	3	3	3	3	3	3	4	3	3	4	3	3	3	4	4	4	3	4	4	4	4	4
1	AM41	2	3	3	4	3	3	4	4	4	4	4	4	4	4	4	3	3	4	4	3	3	4	4	4
2	AM42	1	3	3	4	3	3	4	4	4	3	4	4	3	3	3	2	3	3	4	3	3	4	4	4
1	AM43	1	3	3	3	3	3	3	3	3	4	4	4	4	4	4	4	4	4	3	3	4	4	4	4
2	AM44	2	3	3	3	4	3	3	3	4	3	4	4	3	3	3	3	3	3	4	4	3	3	3	3
2	AM45	2	3	3	2	3	3	3	3	2	4	3	3	4	3	4	3	3	3	4	4	2	4	4	4
2	AM46	2	3	3	4	4	3	4	3	4	3	3	3	3	3	4	3	4	3	4	3	3	4	4	4
1	AM47	2	3	3	4	4	3	4	3	4	3	4	4	3	3	3	4	3	3	4	3	3	4	4	4
2	AM48	2	3	3	4	4	4	4	4	4	3	3	3	3	3	3	3	3	2	2	2	2	4	3	3
2	AM49	2	3	3	3	4	2	3	3	3	3	4	3	3	3	3	3	4	4	4	3	3	3	3	3
1	AM50	1	3	3	3	2	2	3	3	3	3	3	3	3	3	3	4	4	3	4	4	2	4	4	4
2	AM51	2	3	3	3	3	3	3	3	4	4	4	4	4	3	3	3	3	3	3	3	4	3	3	3
2	AM52	2	3	3	3	3	4	4	4	4	4	3	3	4	4	3	4	3	3	4	4	4	4	4	3
1	AM53	2	3	3	5	4	3	5	5	5	4	5	5	4	4	4	4	4	4	3	3	3	5	5	5
2	AM54	2	3	3	3	3	3	3	3	3	2	3	2	3	3	2	2	3	3	3	3	3	4	4	4
2	AM55	1	3	3	3	3	3	3	4	2	3	3	3	3	3	2	2	3	3	3	3	3	3	4	3
1	AM56	2	3	3	3	3	2	3	3	3	4	4	4	3	3	3	3	3	3	3	3	3	3	4	3
1	AM57	2	3	3	3	3	3	3	3	3	3	3	3	3	4	4	4	3	3	3	3	3	4	3	3
2	AM58	2	3	3	4	4	3	4	4	4	3	3	3	4	4	4	4	4	4	4	4	4	4	4	3
2	AM59	2	3	3	4	3	3	3	3	4	3	3	3	3	3	4	3	3	3	4	4	4	3	4	4
1	AM60	2	3	3	4	4	3	4	4	4	4	4	4	4	4	4	4	4	4	4	4	4	5	5	5
1	AM61	2	3	3	3	3	3	3	3	2	3	3	3	3	3	3	3	3	3	3	3	3	3	3	3
2	AM62	2	3	3	2	3	2	3	3	3	3	4	4	3	3	1	1	1	4	4	4	4	3	4	4
2	AM63	2	3	3	4	3	3	4	4	4	3	3	3	3	3	3	3	3	3	3	3	3	3	3	3
2	AM64	2	3	3	4	4	2	5	4	5	4	3	4	4	3	3	3	3	3	4	4	3	3	3	3
1	AM65	2	3	3	2	2	2	4	4	4	3	3	3	4	4	4	4	4	4	3	3	3	2	3	3
1	AM66	1	3	3	3	3	2	3	3	3	3	4	4	3	3	3	3	3	3	4	4	4	3	3	4
2	AM67	2	3	3	3	2	2	3	3	3	2	3	2	3	4	2	3	2	2	3	3	3	3	4	3
1	AM68	1	3	3	4	2	2	3	4	3	3	4	3	3	3	4	4	4	4	4	4	4	3	3	4
2	AM69	1	3	3	3	2	2	4	4	3	4	4	4	4	3	4	3	3	3	4	3	4	3	3	4
1	AM70	2	3	3	2	2	3	3	2	3	2	2	3	3	3	3	3	3	3	4	4	3	3	3	3
2	AM71	2	3	2	3	3	2	4	3	3	3	4	4	3	4	4	4	3	4	4	4	4	4	4	4
1	AM72	2	3	2	3	3	2	4	4	4	3	4	4	3	3	3	3	3	3	4	4	3	3	3	3
1	AM73	2	3	2	4	3	2	4	5	4	5	5	5	3	3	3	3	3	4	3	3	3	3	4	4
1	AM74	2	3	2	3	3	3	5	5	5	4	3	5	4	4	3	4	4	4	3	3	3	4	4	4
2	AM75	2	3	2	3	3	3	4	4	4	3	5	4	4	4	3	3	3	3	3	3	3	4	4	3
2	AM76	2	3	2	5	4	3	4	4	5	5	5	4	4	4	4	4	5	4	5	4	4	4	4	5
2	AM77	2	3	2	3	3	3	4	4	4	4	4	4	3	3	4	4	4	4	3	3	3	3	4	4
2	AM78	2	3	2	3	3	3	4	4	4	3	4	3	4	4	3	3	3	4	4	4	4	4	4	4
1	AM79	2	3	2	4	3	3	4	3	4	4	4	3	5	3	3	4	4	4	4	4	4	3	4	3
1	AM80	2	3	2	4	3	3	4	3	4	3	4	3	3	3	3	3	3	3	3	4	4	4	4	5
1	AM81	2	3	2	3	3	3	3	3	4	3	4	4	3	4	4	4	3	3	4	3	2	3	5	4
2	AM82	2	3	2	4	2	2	4	3	4	3	2	4	3	3	4	4	4	3	3	3	3	4	4	3
2	AM83	2	3	2	3	3	2	4	4	4	3	4	4	3	3	3	3	4	4	3	3	3	4	5	4
1	AM84	2	3	2	4	3	2	4	4	4	3	5	5	3	3	4	3	3	3	4	3	3	4	4	5
1	AM85	2	3	2	3	3	3	5	4	4	4	4	4	4	4	5	4	4	4	4	3	3	4	4	4
2	AM86	2	3	2	4	3	3	3	3	3	4	4	4	4	3	3	4	3	4	3	3	4	3	3	3
2	AM87	2	3	2	4	4	4	5	4	4	4	5	5	4	4	4	5	4	4	4	4	4	3	5	5
1	AM88	2	3	2	4	4	3	4	4	4	4	4	4	5	4	4	4	4	4	5	4	4	4	4	4
2	AM89	2	3	2	4	4	3	5	5	4	4	4	4	4	4	4	2	2	2	3	3	3	4	4	4
1	AM90	2	3	2	4	4	3	4	4	4	4	4	4	4	3	3	4	4	4	3	3	4	4	4	4
2	AM91	2	3	2	4	3	3	4	4	4	3	4	3	3	4	3	3	3	4	4	4	4	4	4	4
2	AM92	2	3	2	4	4	3	4	4	4	3	4	3	3	3	4	4	3	3	4	4	3	2	4	4
1	AM93	2	3	2	4	3	2	4	4	4	4	4	4	3	3	4	3	3	4	4	4	4	4	4	4
2	AM94	1	3	2	3	4	3	4	3	4	3	3	4	3	3	3	3	3	3	4	4	3	4	5	3
2	AM95	1	3	2	4	3	2	4	3	3	2	4	3	4	4	4	3	3	3	4	3	4	4	4	3
2	AM96	2	3	2	3	4	3	4	4	4	4	4	4	4	4	4	3	4	3	3	3	4	4	4	4
1	AM97	1	3	2	3	3	3	5	4	4	5	4	4	4	4	3	4	4	3	4	4	5	4	4	5
2	AM98	2	3	2	3	4	3	4	4	4	4	3	4	4	3	4	3	3	3	4	4	4	3	3	3
2	AM99	2	3	2	3	3	3	3	3	3	4	3	4	4	3	3	3	3	4	4	3	4	4	4	3
2	AM100	2	3	2	3	3	2	5	3	5	3	3	4	5	3	5	5	5	5	4	3	3	5	5	5
1	AM101	2	3	2	4	3	2	4	4	4	3	4	4	3	4	5	3	4	3	3	4	3	4	3	3
1	AM102	2	3	2	4	3	3	4	4	4	4	5	4	4	4	4	4	5	5	4	4	4	3	4	5
1	AM103	2	3	2	5	3	3	4	4	4	4	5	4	4	4	5	5	4	4	4	4	5	3	4	5
2	AM104	2	3	2	4	3	3	4	4	4	4	4	4	3	3	4	3	3	3	4	4	4	3	5	5
1	AM105	2	3	2	4	3	3	4	4	5	4	5	4	4	5	5	3	3	3	3	4	4	3	5	5
2	AM106	2	3	2	4	4	3	4	4	4	4	5	5	5	5	4	4	4	4	4	4	4	5	5	5
2	AM107	2	3	2	4	4	3	4	4	4	4	5	5	4	4	5	4	4	4	4	4	4	3	5	5
2	AM108	2	3	2	4	3	3	4	4	4	5	5	5	4	4	5	4	4	4	4	4	4	4	4	5
2	AM109	2	3	2	5	3	2	4	4	4	4	5	4	3	3	4	4	3	3	4	3	4	5	5	5
2	AM110	2	3	2	4	3	3	4	4	4	2	4	2	3	3	4	3	4	4	4	4	4	4	3	4
2	AM111	2	3	2	3	3	2	3	3	4	4	4	4	4	5	5	4	4	4	5	4	4	5	5	4
2	AM112	1	3	2	5	4	4	5	4	5	4	3	5	5	5	5	4	3	3	4	4	5	4	4	3
2	AM113	2	3	2	4	3	3	4	4	4	5	5	5	5	4	4	4	4	4	4	4	4	4	4	4
2	AM114	2	3	2	4	3	3	4	4	4	4	4	4	3	3	4	4	3	3	3	3	3	4	4	3
1	AM115	2	3	2	3	4	3	5	4	4	5	4	5	4	4	4	3	3	3	4	4	4	3	4	4
2	AM116	2	3	1	3	3	2	3	4	4	3	4	4	3	3	3	3	3	3	3	4	4	4	5	4
1	AM117	2	3	1	2	2	2	3	3	2	4	3	3	2	3	4	3	3	3	2	2	2	4	3	3
1	AM118	2	3	1	2	2	2	3	2	3	3	3	2	4	3	4	3	4	4	3	2	3	3	2	2
2	AM119	2	3	1	3	3	3	3	3	2	4	4	4	4	4	3	4	4	3	3	3	3	3	4	4
2	AM120	1	3	1	3	2	2	3	3	2	3	3	2	4	4	3	4	3	3	3	3	3	3	3	3
2	AM121	2	3	1	2	2	2	3	3	3	3	3	3	4	4	3	3	3	3	4	3	3	2	4	4
2	AM122	2	3	1	3	3	2	3	4	4	3	4	4	3	3	3	3	3	4	3	3	3	3	4	4
1	AM123	2	3	1	3	3	2	4	4	4	3	4	4	4	4	3	4	4	4	3	4	2	5	4	4
1	AM124	2	3	1	3	4	2	4	3	3	3	4	4	4	3	3	3	3	3	4	3	4	3	4	4
2	AM125	2	3	1	3	3	3	4	4	4	3	3	4	4	3	4	3	4	4	3	4	4	3	4	4
1	AM126	1	3	1	5	3	3	4	4	4	4	4	4	4	3	5	4	5	2	4	4	4	5	5	5
2	AM127	2	3	1	3	2	2	5	4	4	4	4	4	4	4	5	3	3	4	3	3	3	3	3	3
2	AM128	2	3	1	4	3	3	3	3	3	3	5	3	3	3	4	3	4	4	3	4	4	4	5	5
2	AM129	2	3	1	4	3	2	3	3	4	3	3	4	3	3	4	4	4	3	3	3	3	3	3	3
2	AM130	1	3	1	4	3	3	4	4	3	4	3	4	3	4	4	3	3	3	4	4	3	4	4	4
1	AM131	2	3	1	4	3	3	4	4	4	4	4	4	4	3	3	3	3	3	4	4	4	4	4	3
1	AM132	1	3	1	4	4	3	3	3	3	3	3	4	3	3	3	3	3	4	3	3	4	4	4	3
2	AM133	2	3	1	3	3	3	3	4	3	4	3	4	3	4	3	4	3	4	3	4	3	4	3	3
2	AM134	2	3	1	3	3	3	4	4	4	4	4	4	4	4	4	4	5	5	4	4	4	3	4	4
2	AM135	2	3	1	3	3	3	4	4	4	4	4	4	4	4	4	4	3	3	3	3	3	4	4	4
2	AM136	2	3	1	3	4	3	3	3	3	3	3	3	3	3	3	3	3	3	3	3	3	4	4	4
2	AM137	2	3	1	3	3	3	4	4	4	4	3	3	4	4	4	3	4	3	3	3	3	4	4	4
1	AM138	2	3	1	3	4	3	4	4	4	4	4	4	4	5	4	4	4	4	3	3	3	4	4	5
2	AM139	2	3	1	4	3	4	4	4	5	4	5	5	4	5	5	4	4	4	3	4	4	4	5	5
1	AM140	2	3	1	4	3	3	4	4	4	3	4	4	3	4	2	3	3	3	4	4	3	3	5	4
2	AM141	2	3	1	3	3	2	4	4	4	3	4	3	4	3	3	3	3	3	4	4	4	4	4	4
2	AM142	2	3	1	3	4	3	4	4	4	4	4	5	4	5	4	4	4	3	3	3	3	4	4	4
2	AM143	2	3	1	3	4	3	4	4	4	3	4	4	4	4	4	4	4	3	4	4	3	4	4	4
2	AM144	2	3	1	5	3	2	5	4	3	4	5	5	3	5	5	3	5	4	4	4	4	3	5	5
1	AM145	2	3	1	3	3	3	4	4	4	3	4	4	3	3	4	4	4	3	3	3	3	4	4	4
1	AM146	2	3	1	3	3	3	4	4	4	5	5	5	3	5	5	3	3	3	4	4	4	4	4	4
2	AM147	2	3	1	3	3	3	3	3	4	3	3	5	3	2	3	3	3	2	4	3	3	4	4	4
2	AM148	2	3	1	3	3	3	4	4	4	4	4	4	4	4	3	3	3	4	4	4	4	4	4	5
2	AM149	2	3	1	4	3	3	3	5	3	4	3	4	4	4	3	3	4	4	3	3	3	3	3	3
1	AM150	2	3	1	5	3	3	4	4	4	4	3	3	5	4	3	4	4	3	3	4	3	3	4	4
2	AM151	2	3	1	3	3	3	4	3	4	3	4	5	4	3	4	3	3	3	4	4	4	4	4	5
2	AM152	2	3	1	3	3	2	4	4	3	4	4	5	3	4	4	2	2	4	4	4	4	5	5	5
2	AM153	2	3	1	3	3	2	4	4	3	4	4	5	4	4	3	3	4	4	3	4	3	4	5	4
2	AM154	2	3	1	2	3	2	4	4	4	4	3	4	3	3	4	3	3	3	3	3	3	3	4	4
1	AM155	2	3	1	3	2	3	3	4	3	3	4	3	3	4	4	4	3	3	3	3	3	3	3	3
1	AM156	2	3	1	3	3	2	4	4	4	2	3	3	3	3	4	3	3	3	4	4	4	3	4	4
2	AM157	1	3	1	3	4	2	3	3	3	4	5	5	4	4	3	3	3	3	3	3	3	3	4	4
2	AM158	1	3	1	4	3	3	3	4	4	4	5	4	4	4	3	3	3	4	4	4	4	4	4	4
1	AM159	2	3	1	3	3	2	3	3	4	4	4	4	4	3	4	4	5	4	4	4	4	4	5	4
2	AM160	2	3	1	4	3	3	4	5	4	5	4	5	4	4	4	4	3	3	4	4	3	5	5	4
1	AM161	2	3	1	4	3	3	4	4	4	4	4	4	4	3	3	3	3	3	4	4	4	4	4	3
2	NW01	2	2	1	3	4	3	2	3	4	3	4	3	3	3	3	4	3	4	4	2	3	4	5	4
2	NW02	1	2	1	3	4	4	4	4	5	4	5	4	5	4	3	4	4	3	5	4	4	3	4	4
2	NW03	2	2	1	4	3	3	4	4	4	4	4	4	4	3	4	3	3	3	4	4	3	3	5	5
1	NW04	2	2	1	4	4	4	4	4	4	4	4	4	4	4	5	4	4	4	3	3	4	5	5	5
2	NW05	2	2	1	5	4	2	5	5	5	3	5	5	3	4	5	3	3	5	4	4	5	5	5	5
2	NW06	2	2	1	3	3	3	3	3	3	4	3	4	3	3	3	3	3	3	3	4	4	3	3	3
1	NW07	2	2	1	4	4	5	5	5	5	5	5	5	5	4	5	5	4	4	4	5	5	4	5	5
2	NW08	1	2	1	4	4	3	4	3	3	3	3	3	3	4	4	4	3	4	4	3	4	4	4	3
2	NW09	1	2	1	3	3	3	3	5	4	4	4	4	3	3	3	3	3	3	3	3	2	4	4	4
1	NW10	1	2	1	4	4	4	4	4	5	5	4	4	5	4	4	5	4	4	4	4	5	5	5	5
2	NW11	2	2	1	3	2	2	5	3	3	4	4	4	3	3	4	2	2	2	3	2	3	5	5	5
1	NW12	1	2	1	3	4	3	2	3	4	3	4	3	3	3	3	4	3	4	4	2	3	4	5	4
1	NW13	2	2	1	4	5	5	4	4	4	5	5	5	4	4	4	5	4	4	3	3	4	5	5	5
1	NW14	2	2	1	4	3	3	4	4	5	4	4	4	3	4	4	3	5	4	4	3	4	4	4	4
2	NW15	2	2	1	4	4	4	4	4	4	3	3	3	4	4	4	4	4	3	5	4	4	4	4	4
2	NW16	2	2	1	3	5	4	4	4	4	4	3	3	3	3	2	3	2	2	3	4	4	3	4	5
1	NW17	1	2	1	3	4	4	4	5	4	4	4	4	3	3	3	3	3	3	3	3	2	4	4	4
1	NW18	2	2	1	4	4	4	4	4	4	4	4	4	4	4	4	4	4	4	3	3	3	4	4	4
1	NW19	2	2	1	4	4	3	4	3	4	4	3	3	3	4	4	3	3	3	3	3	4	4	4	3
1	NW20	2	2	1	3	2	3	4	3	4	4	4	4	3	4	3	2	3	5	3	3	4	5	5	4
1	NW21	2	2	1	4	3	4	4	4	4	4	4	3	4	3	3	3	3	4	3	4	3	4	4	4
1	NW22	2	2	1	4	3	3	4	4	4	4	4	4	4	4	4	4	4	4	3	3	4	3	4	4
2	NW23	2	2	1	2	2	2	3	4	3	3	4	4	3	3	3	2	2	2	3	3	3	4	4	4
2	NW24	2	2	1	3	3	3	4	3	4	3	4	4	3	3	4	3	3	3	3	4	4	4	4	4
2	NW25	2	2	1	4	4	4	4	4	4	5	5	5	5	4	4	5	5	5	4	4	5	4	5	5
2	NW26	2	2	1	3	3	3	4	4	4	4	4	4	4	4	4	3	3	3	4	3	3	4	4	4
1	NW27	2	2	1	3	3	3	4	4	4	4	4	4	4	4	4	3	4	3	4	4	3	5	5	5
1	NW28	2	2	1	4	3	2	4	4	4	5	4	4	4	4	4	3	3	4	3	3	4	3	4	4
2	NW29	2	2	1	4	3	4	4	3	3	3	4	4	4	3	4	3	4	3	4	3	3	4	4	4
2	NW30	2	2	1	3	4	2	3	4	4	3	4	4	4	3	4	3	3	3	2	3	3	3	3	3
2	NW31	2	2	1	4	3	3	3	3	4	3	4	4	3	4	3	4	3	3	2	2	3	4	4	4
2	NW32	2	2	1	3	5	5	4	3	3	3	4	3	4	3	4	4	4	4	3	3	3	5	4	3
1	NW33	1	2	1	3	3	4	4	4	4	4	4	4	4	3	3	3	3	3	4	4	3	3	4	3
2	NW34	2	2	1	3	3	2	4	3	4	3	3	4	4	3	4	4	4	4	4	3	3	4	4	4
1	NW35	2	2	1	3	3	3	4	4	4	4	4	4	4	4	4	3	3	3	2	2	2	4	4	4
2	NW36	2	2	1	4	5	4	4	4	5	5	5	5	4	4	5	4	4	5	5	5	4	4	4	5
1	NW37	2	2	1	4	3	3	4	4	4	4	4	4	4	4	4	4	3	4	4	4	4	4	4	5
1	NW38	2	2	1	3	4	3	4	4	4	3	4	4	5	5	5	3	3	4	5	5	5	4	4	4
1	NW39	2	2	1	3	3	3	4	4	4	2	4	3	3	3	3	3	3	3	3	3	3	4	4	4
1	NW40	1	2	1	3	4	3	3	3	4	3	4	4	4	3	4	3	3	4	4	3	4	4	3	4
1	NW41	2	2	1	4	3	3	4	4	4	3	4	4	4	3	4	3	3	3	4	4	4	4	4	5
1	NW42	2	2	1	3	3	4	4	3	4	5	5	5	5	4	4	3	3	3	4	4	4	5	5	5
2	NW43	2	2	1	4	3	4	3	3	3	3	4	3	4	3	3	3	3	3	5	4	4	5	5	5
2	NW44	1	2	1	3	3	3	5	5	5	5	5	5	4	3	4	3	4	3	4	4	4	5	5	5
2	NW45	2	2	1	3	3	4	3	4	3	4	4	4	3	3	4	4	4	3	4	3	4	4	3	3
1	NW46	2	2	1	3	3	3	4	3	4	4	5	5	3	3	4	3	3	4	5	4	4	5	5	4
2	NW47	2	2	1	5	4	4	5	5	5	5	5	5	5	4	5	5	4	4	4	5	5	5	4	5
1	NW48	2	2	2	3	2	2	4	4	4	4	4	4	4	4	4	4	4	4	3	3	3	4	4	4
2	NW49	2	2	2	4	3	2	4	4	4	4	5	4	3	3	4	3	3	3	4	4	4	4	4	4
2	NW50	2	2	2	3	3	3	5	5	4	5	4	4	4	5	4	5	5	4	5	4	5	5	5	5
2	NW51	2	2	2	4	3	4	4	4	4	3	3	4	4	4	4	3	3	4	4	3	4	4	3	4
2	NW52	2	2	2	4	3	2	4	3	3	3	3	3	3	3	4	3	3	3	3	3	3	3	3	3
2	NW53	2	2	2	4	4	4	5	4	4	4	5	4	3	3	3	3	3	4	3	3	4	5	5	5
2	NW54	2	2	2	4	4	3	4	4	4	3	4	4	4	4	4	3	3	4	4	3	3	4	4	4
2	NW55	1	2	2	3	4	4	4	4	4	4	5	5	4	4	3	4	4	4	3	3	4	3	4	4
1	NW56	2	2	2	3	4	3	4	4	5	5	5	5	4	4	3	3	4	4	5	3	4	3	4	4
1	NW57	2	2	2	4	3	3	4	4	4	3	3	3	3	4	4	4	4	4	3	3	3	4	4	4
1	NW58	2	2	2	4	3	2	3	4	4	4	4	4	4	4	3	4	2	2	3	3	2	4	4	4
2	NW59	2	2	2	3	3	2	4	3	4	4	5	4	4	3	4	3	3	3	4	4	4	4	5	5
1	NW60	2	2	2	4	3	3	4	3	3	4	5	4	5	5	3	4	4	4	3	3	4	5	5	5
2	NW61	2	2	2	4	2	2	3	3	4	3	5	3	3	3	3	3	3	3	5	3	5	3	4	4
1	NW62	2	2	2	2	2	2	3	3	3	3	3	3	3	3	3	3	3	3	3	3	3	3	3	3
2	NW63	2	2	2	3	3	2	4	4	5	3	4	4	4	4	4	4	3	4	3	3	3	5	5	5
2	NW64	1	2	2	4	4	3	3	3	3	4	4	4	3	4	4	3	4	4	3	3	4	4	5	5
2	NW65	1	2	2	2	3	4	3	3	4	5	4	4	4	4	4	4	4	4	4	5	4	4	4	5
2	NW66	1	2	2	2	4	4	4	2	4	4	4	4	4	4	4	3	3	4	3	3	3	4	4	4
2	NW67	2	2	2	3	4	3	3	4	4	5	5	5	3	3	4	4	5	4	4	5	4	5	4	5
2	NW68	2	2	2	3	4	4	4	4	3	3	4	4	4	4	3	4	3	3	3	4	4	3	4	3
1	NW69	1	2	2	5	4	3	4	5	4	3	5	3	3	3	3	3	3	3	2	2	3	5	4	4
1	NW70	2	2	2	3	4	3	3	4	4	4	4	3	3	4	4	3	3	3	4	3	3	4	4	4
2	NW71	2	2	2	3	3	3	3	3	3	4	4	4	3	3	3	2	2	2	2	2	3	4	3	3
2	NW72	2	2	2	3	3	3	5	3	5	4	5	4	5	5	5	2	2	4	5	5	5	5	5	5
2	NW73	2	2	2	3	4	3	4	2	3	4	4	4	3	3	4	2	3	2	4	3	4	3	3	4
2	NW74	1	2	2	4	3	3	4	4	4	4	4	4	4	4	4	4	5	5	4	4	5	5	5	5
2	NW75	2	2	2	4	5	4	5	5	5	4	5	5	5	5	5	5	5	4	4	4	5	4	4	5
2	NW76	2	2	2	4	3	3	5	4	4	5	5	5	4	5	5	5	5	5	5	4	4	5	5	5
2	NW77	2	2	2	3	3	4	3	3	4	5	4	5	4	4	4	4	4	4	3	3	3	3	3	5
2	NW78	2	2	2	4	3	2	4	5	4	3	4	5	4	4	4	4	4	4	2	4	3	4	4	4
2	NW79	2	2	2	3	4	3	4	4	4	5	5	5	4	4	4	5	5	5	4	4	4	5	5	5
2	NW80	2	2	2	4	2	2	4	4	4	5	5	5	3	3	3	5	4	5	5	3	3	5	5	5
2	NW81	2	2	2	4	3	3	4	4	4	3	3	3	3	4	4	4	4	4	2	4	3	4	4	4
1	NW82	1	2	2	4	3	3	4	3	4	4	5	5	4	3	4	4	4	4	3	3	4	3	4	4
2	NW83	2	2	2	5	5	5	5	5	5	5	5	5	4	5	5	4	5	4	5	5	5	5	5	5
1	NW84	2	2	3	4	3	2	4	4	4	3	4	4	4	3	3	4	4	4	3	3	4	4	4	4
1	NW85	2	2	3	3	2	2	5	4	4	3	3	4	3	4	5	4	4	4	4	4	5	5	4	3
1	NW86	2	2	3	3	3	3	3	3	3	3	3	3	3	3	3	3	3	3	3	3	3	3	3	3
1	NW87	2	2	3	4	3	3	4	4	4	3	5	5	4	3	5	5	5	4	5	4	5	4	5	5
1	NW88	2	2	3	3	4	4	4	3	4	3	4	4	4	4	4	3	3	4	3	3	4	4	3	4
2	NW89	2	2	3	4	3	2	4	4	4	4	4	4	3	3	3	4	4	3	4	4	4	3	3	4
1	NW90	1	2	3	4	4	3	5	5	5	5	5	5	5	5	5	5	4	5	5	4	5	5	5	5
2	NW91	2	2	3	4	3	3	5	3	3	4	4	4	4	4	4	4	4	4	3	3	4	3	4	4
1	NW92	2	2	3	5	4	4	5	5	5	4	4	4	4	4	3	3	3	3	4	4	4	4	4	4
1	NW93	2	2	3	4	4	3	4	4	4	4	4	4	4	3	3	4	3	3	4	4	3	3	3	3
2	NW94	2	2	3	3	4	4	5	4	4	4	5	4	4	4	3	3	4	4	4	4	3	3	4	4
1	NW95	2	2	3	3	4	4	5	4	4	4	5	4	4	4	3	3	4	4	4	4	3	3	4	4
2	NW96	2	2	3	4	3	3	4	4	4	4	4	4	4	4	4	4	4	4	3	3	3	4	4	4
1	NW97	2	2	3	4	3	3	5	5	5	4	5	5	5	5	5	5	5	5	5	5	5	4	5	5
1	NW98	1	2	3	3	5	5	5	4	4	4	5	4	4	4	3	3	5	5	4	4	3	3	4	4
1	NW99	2	2	3	3	4	2	4	4	4	4	5	4	4	4	4	4	4	4	3	3	3	5	5	5
1	NW100	1	2	3	4	3	3	4	4	4	4	4	4	4	4	4	4	4	4	4	4	4	4	4	4
2	NW101	1	2	3	5	4	5	5	4	4	5	4	5	4	5	5	3	3	3	3	4	5	4	4	4
2	NW102	2	2	3	4	4	2	4	4	3	5	4	5	5	4	4	4	4	4	3	3	4	4	4	4
1	NW103	2	2	3	4	2	2	2	2	2	4	4	4	4	4	4	4	4	4	3	3	3	3	4	4
2	NW104	2	2	3	4	3	3	5	4	4	4	4	4	3	4	3	4	4	3	5	4	3	3	3	4
2	NW105	2	2	3	3	3	3	4	4	4	5	4	5	4	3	4	4	4	3	4	3	3	4	4	4
2	NW106	1	2	3	4	3	3	4	4	4	4	4	4	4	5	4	4	4	4	4	4	5	5	4	4
2	NW107	2	2	3	3	3	4	4	4	4	4	4	4	4	4	4	4	4	4	3	3	4	4	4	4
1	NW108	2	2	3	4	3	3	4	4	4	4	4	4	4	4	4	4	4	4	4	4	3	4	4	4
2	NW109	2	2	3	4	3	2	3	4	4	5	5	5	3	4	3	5	5	5	4	4	4	4	5	5
2	NW110	2	2	3	3	3	3	4	5	5	5	4	4	5	5	4	4	4	5	5	4	5	3	4	4
2	NW111	2	2	3	3	4	4	3	4	4	3	4	3	4	3	3	4	4	3	3	3	4	3	4	4
2	NW112	1	2	3	4	3	3	4	4	4	4	5	4	4	4	4	3	3	3	5	4	4	4	5	5
2	NW113	2	2	3	5	4	5	5	4	4	5	5	5	4	4	5	5	5	4	5	5	5	5	5	5
1	NW114	2	2	3	4	3	2	4	3	4	5	5	5	5	3	4	3	5	5	5	4	5	4	4	5
2	NW115	2	2	3	5	3	3	5	5	5	5	5	5	5	5	5	5	5	5	5	5	5	5	5	5
1	NW116	2	2	3	4	3	4	4	4	4	3	3	3	3	3	3	3	3	3	4	4	3	3	3	3
2	NW117	2	2	3	5	4	3	5	5	5	4	5	5	4	4	4	5	4	4	5	5	5	5	5	5
1	NW118	2	2	3	5	4	4	5	4	5	5	5	5	5	4	5	4	4	5	5	5	5	5	5	5
2	NW119	1	2	3	5	4	4	4	4	3	4	5	4	5	4	5	4	5	5	4	4	4	4	5	5
1	NW120	2	2	3	4	3	3	4	4	4	4	4	4	4	4	4	4	4	4	3	3	3	4	4	4
2	NW121	2	2	3	3	4	2	4	4	4	5	4	3	4	4	4	4	4	4	2	4	3	4	4	3
1	NW122	2	2	3	4	3	3	3	3	4	3	4	4	4	4	3	3	3	3	3	3	4	4	4	3
2	NW123	1	2	3	4	4	3	4	4	4	4	4	4	3	4	4	3	4	3	4	3	4	4	4	4
2	NW124	1	2	3	3	4	4	5	4	4	5	5	4	4	4	4	3	4	4	5	4	4	5	5	5
1	NW125	1	2	3	5	4	5	5	4	4	5	4	5	4	5	5	3	3	3	5	5	5	4	4	4
1	NW126	2	2	4	4	3	3	4	4	4	4	4	4	4	4	4	4	4	4	3	3	4	4	4	4
1	NW127	2	2	4	3	3	3	3	3	3	3	5	5	2	2	3	2	2	2	4	4	3	4	4	5
2	NW128	1	2	4	5	4	4	5	5	5	5	5	5	5	5	5	5	5	5	5	5	5	5	5	5
1	NW129	2	2	4	4	3	2	4	4	4	4	4	4	4	4	4	4	4	4	4	3	3	4	4	5
2	NW130	2	2	4	3	4	3	4	3	4	3	4	4	3	3	4	3	3	3	3	4	4	4	5	5
1	NW131	2	2	4	4	4	3	4	4	5	5	5	4	4	4	5	5	5	5	4	4	5	4	5	5
2	NW132	2	2	4	4	4	3	4	4	3	4	3	4	3	3	3	3	3	3	3	3	3	3	3	3
2	NW133	2	2	4	4	5	5	4	4	4	4	3	4	4	5	5	5	4	4	3	3	4	4	4	5
2	NW134	1	2	4	4	3	4	4	3	3	4	4	4	3	4	4	4	3	4	4	4	3	4	4	3
1	NW135	2	2	4	3	3	3	3	3	3	3	3	3	3	3	3	3	3	3	2	2	2	3	3	3
1	NW136	2	2	4	3	4	2	4	4	3	4	5	5	4	4	4	4	3	3	3	3	4	4	5	5
2	NW137	2	2	4	4	4	3	4	3	4	4	4	4	5	4	3	4	4	4	4	4	3	5	4	4
2	NW138	2	2	4	3	4	3	4	3	3	3	4	4	3	4	4	4	3	3	3	4	3	3	4	3
1	NW139	2	2	4	4	3	4	5	5	5	5	5	5	4	4	4	4	4	4	4	4	5	4	4	4
2	NW140	2	2	4	4	2	3	2	3	2	4	3	4	4	3	3	3	3	4	5	4	3	2	2	3
2	NW141	2	2	4	3	4	4	3	3	3	3	4	4	3	4	4	3	3	3	4	4	4	4	4	4
1	NW142	1	2	4	3	3	3	3	4	3	3	2	2	4	3	2	3	3	2	3	4	4	4	3	3
2	NW143	2	2	4	4	5	4	3	4	3	4	4	3	5	4	3	5	4	3	4	4	4	5	4	3
2	NW144	2	2	4	2	2	2	3	3	3	2	3	2	3	3	3	3	3	3	3	3	3	4	4	5
1	NW145	2	2	4	3	4	3	3	3	3	3	4	4	4	3	3	2	2	2	4	4	4	4	4	4
2	NW146	1	2	4	3	3	3	4	4	4	2	3	4	4	4	4	2	2	2	4	4	3	3	4	4
1	NW147	2	2	4	3	4	3	4	4	4	4	4	4	4	4	4	3	3	3	4	4	4	3	4	4
2	NW148	2	2	4	3	4	4	3	3	4	4	4	4	3	2	5	2	3	3	5	5	5	4	5	4
1	NW149	2	2	4	4	3	4	3	4	3	4	4	4	4	4	4	4	4	3	4	4	3	3	4	3
1	NW150	2	2	4	4	3	4	4	5	4	5	5	4	5	4	4	5	4	4	4	3	3	4	4	5
1	NW151	2	2	4	4	3	3	4	4	3	3	4	4	4	3	4	3	3	3	4	3	3	3	3	3
2	NW152	2	2	4	3	3	3	3	3	3	3	3	4	4	3	4	3	3	3	3	3	3	3	3	3
2	NW153	2	2	4	4	4	4	4	4	4	4	4	4	4	4	4	4	4	4	3	3	3	4	4	4
2	NW154	2	2	4	4	3	2	4	4	4	4	4	4	4	4	4	4	4	4	2	3	4	4	4	4
1	NW155	2	2	4	5	5	5	4	4	4	5	4	5	4	4	4	3	3	3	3	4	3	4	4	4
1	NW156	2	2	4	3	3	3	3	2	3	2	5	3	2	2	3	5	5	4	5	4	5	5	5	5
1	NW157	1	2	4	3	3	3	4	4	4	4	5	5	4	3	4	2	2	1	4	4	4	5	5	5
1	NW158	2	2	4	3	3	3	3	3	3	3	4	4	3	3	3	3	3	3	3	3	3	3	3	4
2	NW159	2	2	4	3	3	2	4	4	4	5	5	5	4	3	4	3	4	2	4	4	4	5	5	5
2	NW160	2	2	4	4	4	3	3	3	3	3	3	3	3	3	3	3	3	3	3	3	3	3	3	3
1	NW161	2	2	4	4	4	5	4	4	5	5	3	4	5	5	5	5	4	5	4	4	4	5	4	4
1	NW162	1	2	4	3	4	3	4	4	4	3	3	3	4	3	3	4	4	4	4	4	5	4	5	5
2	NW163	2	2	4	3	3	3	4	3	4	3	4	4	3	3	4	3	4	3	4	3	3	4	4	4
2	NW164	2	2	4	3	3	3	4	4	4	4	3	4	4	5	5	3	3	3	3	4	3	4	4	4
2	NW165	2	2	4	3	3	3	3	3	4	3	3	3	3	3	3	3	4	4	3	4	3	3	4	3
1	NW166	1	2	4	4	4	4	5	5	5	5	5	5	5	5	5	5	5	5	4	4	4	5	5	5
2	PY01	1	1	3	4	4	5	5	5	5	5	4	5	5	4	4	4	5	5	4	5	5	5	5	4
2	PY02	2	1	3	4	3	3	4	4	4	3	4	4	3	4	4	4	4	4	3	3	4	4	4	4
2	PY03	2	1	3	3	3	3	4	4	4	4	5	5	3	4	4	3	3	3	4	4	4	3	5	5
1	PY04	2	1	3	4	3	3	4	4	4	3	4	4	4	4	4	4	4	4	3	3	3	4	4	4
1	PY05	2	1	3	3	3	4	4	4	4	4	4	4	4	4	4	4	4	3	4	4	4	4	4	4
1	PY06	2	1	3	4	4	3	3	4	4	4	4	4	4	4	4	4	4	4	3	3	3	4	4	4
2	PY07	2	1	3	5	4	5	3	3	5	4	3	4	3	3	4	4	4	4	4	4	5	5	5	5
1	PY08	2	1	3	5	5	3	5	5	5	5	3	5	4	5	4	4	4	4	5	4	4	3	4	4
1	PY09	2	1	3	4	3	3	4	3	4	3	4	3	3	3	3	5	4	3	5	5	4	4	5	5
1	PY10	2	1	3	5	5	5	4	4	4	3	5	5	5	5	5	5	5	4	5	5	5	5	5	5
2	PY11	2	1	3	3	4	3	4	3	4	3	4	4	4	4	4	3	4	4	3	3	4	4	5	5
2	PY12	2	1	3	4	3	3	4	3	3	5	4	5	3	3	4	4	4	4	5	4	5	5	4	5
2	PY13	2	1	3	2	4	4	5	4	5	4	5	5	4	4	4	5	5	5	5	5	5	5	5	5
1	PY14	2	1	3	5	5	4	4	4	4	5	5	5	5	4	4	4	4	4	5	5	5	4	5	5
2	PY15	1	1	3	4	3	4	4	4	3	5	5	4	4	4	5	5	4	4	5	5	5	4	4	5
2	PY16	2	1	3	5	4	3	5	5	5	5	5	5	5	5	5	5	5	5	4	4	4	5	5	5
2	PY17	2	1	3	4	4	3	3	3	4	4	5	4	5	5	4	5	5	5	4	4	5	4	5	5
2	PY18	2	1	3	3	4	3	4	3	4	3	3	4	3	3	4	4	4	3	4	3	3	4	4	4
2	PY19	2	1	3	4	3	3	5	4	3	4	5	4	5	5	5	4	4	4	5	5	5	5	5	5
2	PY20	2	1	3	5	5	5	5	5	5	4	5	5	4	5	5	5	5	5	4	4	4	5	5	5
2	PY21	2	1	3	4	4	3	4	5	5	3	4	4	3	4	4	4	4	4	3	4	3	4	4	4
1	PY22	2	1	3	4	4	3	4	3	2	3	5	3	3	4	4	5	5	3	5	4	4	3	5	5
1	PY23	2	1	3	3	3	3	4	4	4	4	3	3	4	4	3	3	3	3	4	4	3	4	4	3
1	PY24	2	1	3	4	3	5	4	4	4	3	4	5	3	4	4	4	4	4	3	4	4	4	4	4
2	PY25	2	1	3	3	3	3	4	4	4	3	4	4	3	4	4	4	4	4	3	3	4	4	4	4
1	PY26	2	1	3	5	5	4	5	5	5	5	5	5	4	5	5	4	4	4	5	5	5	5	5	5
2	PY27	2	1	3	4	3	4	3	3	3	3	4	3	4	4	3	4	4	4	4	4	4	4	4	4
2	PY28	2	1	3	3	4	4	3	3	3	3	4	3	3	3	4	4	4	4	5	5	4	4	4	4
2	PY29	2	1	3	3	3	3	3	3	3	3	3	3	3	4	4	3	3	3	3	3	3	3	3	3
1	PY30	2	1	3	4	4	4	5	5	5	4	5	5	4	5	5	5	5	5	4	4	4	5	5	5
1	PY31	2	1	3	4	5	4	3	3	3	5	4	4	4	3	3	3	3	5	5	3	5	5	5	4
2	PY32	2	1	3	3	3	3	3	3	3	3	3	3	3	3	3	3	4	4	3	3	3	3	3	3
2	PY33	2	1	3	4	3	2	4	4	4	3	4	4	3	4	4	4	4	4	3	4	4	3	3	3
2	PY34	2	1	3	3	2	2	3	3	3	3	3	3	3	3	4	4	3	3	3	3	3	3	3	3
1	PY35	2	1	3	4	4	5	3	4	4	5	4	3	5	5	4	5	4	4	4	4	5	5	5	5
2	PY36	2	1	3	4	4	3	4	4	4	5	5	5	3	4	4	4	4	4	5	5	5	4	3	5
1	PY37	2	1	3	4	5	4	4	4	4	4	5	5	4	4	5	4	4	4	5	5	5	4	5	5
2	PY38	2	1	3	5	4	4	5	4	4	4	5	4	4	4	4	4	4	4	4	5	5	4	5	5
1	PY39	2	1	3	4	3	3	4	4	4	5	5	5	4	4	5	5	5	5	5	5	5	5	5	5
2	PY40	2	1	3	5	4	4	4	4	3	4	5	4	3	4	5	5	3	3	3	3	4	4	5	5
2	PY41	2	1	3	4	4	3	4	3	3	3	3	4	3	4	4	4	3	3	3	3	3	5	5	4
2	PY42	2	1	3	4	4	4	5	5	5	4	5	4	4	4	4	3	3	4	5	5	4	5	5	5
1	PY43	2	1	3	5	5	5	5	5	5	4	5	5	4	5	5	5	5	5	4	4	4	5	5	5
1	PY44	2	1	3	3	5	4	4	3	3	3	3	3	4	4	5	4	4	3	5	5	5	5	5	5
2	PY45	2	1	3	5	5	5	5	5	5	4	4	4	3	4	4	4	4	4	3	3	4	4	4	4
2	PY46	1	1	3	3	3	3	4	4	4	4	4	4	3	4	5	4	4	4	4	4	4	4	4	4
2	PY47	2	1	3	4	5	5	4	4	4	4	5	5	5	5	5	4	4	4	4	5	4	4	5	5
2	PY48	2	1	3	3	3	3	3	3	3	2	3	3	3	2	3	3	3	3	4	4	4	3	3	3
2	PY49	2	1	3	4	3	3	4	4	4	4	4	4	3	4	4	4	4	4	3	3	4	4	4	4
2	PY50	2	1	3	4	3	2	4	4	4	3	4	4	3	4	4	4	4	4	3	3	4	4	4	4
2	PY51	2	1	3	3	3	3	4	4	4	5	5	5	4	5	5	4	5	5	4	5	5	4	5	4
1	PY52	1	1	3	4	3	4	3	3	4	4	3	4	3	4	4	3	3	3	4	4	4	3	4	4
1	PY53	1	1	2	4	4	3	4	3	4	4	3	4	3	4	4	3	4	4	3	3	4	4	4	4
2	PY54	2	1	2	3	3	3	4	4	4	5	4	5	4	4	4	4	4	4	3	3	4	4	4	4
2	PY55	2	1	2	3	3	3	3	4	4	4	4	4	3	4	4	4	4	4	4	3	3	4	4	4
2	PY56	1	1	2	4	4	3	4	3	4	3	3	4	3	3	3	5	5	5	3	3	3	5	5	5
2	PY57	2	1	2	4	4	3	4	4	4	3	4	4	4	3	3	4	4	4	4	4	4	4	4	4
2	PY58	2	1	2	3	3	4	4	4	4	4	4	4	3	4	3	3	3	3	4	4	3	4	4	4
2	PY59	2	1	2	3	3	3	3	3	3	3	3	3	3	3	3	3	3	3	3	3	3	3	3	3
1	PY60	2	1	2	3	3	4	3	4	3	4	4	4	3	4	3	3	3	3	4	4	3	4	5	4
1	PY61	2	1	2	4	3	3	4	4	4	3	4	4	3	4	4	4	4	4	3	3	4	4	4	4
1	PY62	2	1	2	3	3	3	4	4	4	3	3	4	4	4	3	4	4	3	3	3	3	3	3	3
2	PY63	2	1	2	4	4	4	5	5	5	4	4	4	4	5	4	4	4	4	5	5	5	5	3	5
1	PY64	2	1	2	3	4	4	4	3	3	3	3	4	3	3	4	3	3	3	4	4	4	3	3	4
2	PY65	2	1	2	4	3	3	4	4	4	3	4	4	3	4	4	4	4	4	3	3	4	4	4	4
2	PY66	2	1	2	3	3	3	4	4	4	3	4	4	4	4	4	3	4	4	3	4	4	4	4	4
1	PY67	2	1	2	3	3	3	3	3	3	4	4	4	3	3	4	4	4	4	3	3	3	4	4	4
1	PY68	2	1	2	4	4	5	4	4	5	4	4	4	4	4	4	3	4	4	4	3	4	5	4	5
2	PY69	2	1	2	4	4	5	4	4	4	4	5	5	4	4	5	5	5	5	5	4	5	5	5	5
1	PY70	2	1	2	4	3	2	4	4	4	5	4	5	5	5	5	4	4	4	4	4	4	4	4	4
2	PY71	2	1	2	4	3	3	4	4	4	4	4	5	5	4	5	5	5	5	5	5	5	4	4	4
1	PY72	2	1	2	5	5	3	4	4	4	3	4	4	5	5	5	4	4	4	5	5	5	4	4	5
2	PY73	2	1	2	3	3	3	3	3	3	3	3	3	3	3	3	3	3	3	3	3	3	3	3	3
1	PY74	2	1	2	4	3	3	4	3	4	4	4	4	4	3	4	3	4	4	4	4	3	4	3	4
1	PY75	2	1	2	3	4	3	4	4	3	4	4	4	4	4	4	3	4	4	3	3	3	4	4	4
1	PY76	1	1	2	3	4	4	4	4	4	4	3	3	4	4	3	4	3	4	4	4	4	4	4	4
2	PY77	1	1	2	4	5	4	4	4	5	3	4	4	3	4	4	4	4	4	4	4	4	4	4	4
2	PY78	2	1	2	4	3	2	4	4	4	3	4	4	4	4	4	4	4	4	4	4	4	4	4	4
2	PY79	2	1	2	3	3	4	4	4	4	3	4	4	4	3	3	3	3	3	3	3	3	4	4	4
2	PY80	2	1	2	4	3	4	3	3	4	3	4	3	3	3	3	3	3	3	3	3	3	4	4	4
1	PY81	1	1	2	4	4	3	4	4	4	4	4	4	4	4	4	4	4	4	4	3	3	4	4	4
2	PY82	2	1	2	3	3	4	4	4	4	4	3	4	3	3	4	3	5	3	5	4	5	3	4	4
1	PY83	2	1	2	4	4	3	5	4	4	4	5	5	4	5	5	5	5	5	4	4	4	4	5	5
2	PY84	2	1	2	4	4	3	4	4	5	4	4	5	5	4	4	4	4	4	4	4	4	5	4	5
2	PY85	2	1	2	4	3	3	4	4	4	5	5	4	5	5	5	4	3	3	4	4	4	4	5	5
1	PY86	2	1	2	4	4	4	5	5	5	4	5	5	4	5	5	5	5	5	4	5	5	5	5	5
1	PY87	2	1	2	3	3	3	4	4	4	4	4	4	3	4	4	4	4	4	3	4	4	4	4	4
2	PY88	2	1	2	4	3	4	3	2	4	4	3	3	4	3	3	4	3	3	3	3	3	3	3	4
1	PY89	1	1	2	4	3	3	4	4	4	3	5	4	3	4	4	4	4	4	5	4	4	4	4	4
2	PY90	2	1	2	3	4	4	4	4	4	4	4	4	4	3	4	4	4	3	3	3	4	3	4	3
2	PY91	2	1	2	4	3	2	4	4	4	4	4	3	3	4	4	4	4	4	4	3	3	4	4	4
2	PY92	1	1	2	4	4	4	5	5	5	5	5	5	4	5	5	5	5	5	4	4	5	5	5	5
2	PY93	2	1	2	4	3	3	4	3	4	3	3	3	3	4	4	3	3	3	3	3	3	3	3	3
2	PY94	2	1	2	5	4	4	4	5	5	3	4	4	3	4	4	5	5	4	4	4	5	4	4	4
2	PY95	2	1	2	4	3	3	3	3	4	5	5	5	4	4	4	3	3	3	4	4	4	4	5	5
1	PY96	2	1	2	5	4	4	4	4	5	3	5	4	3	4	4	4	4	4	4	4	4	5	5	5
2	PY97	2	1	2	3	3	3	4	4	4	3	3	4	3	3	3	4	4	4	4	4	4	4	4	4
1	PY98	2	1	2	3	3	4	4	3	4	3	3	3	4	4	4	4	3	3	3	3	3	4	5	5
2	PY99	1	1	2	2	2	2	3	3	3	3	2	3	3	3	3	2	2	2	2	2	2	3	3	3
1	PY100	2	1	2	4	3	3	4	4	4	4	4	4	3	4	4	3	3	3	4	4	4	4	4	4
1	PY101	2	1	2	3	3	3	3	3	3	4	4	4	4	4	4	3	4	4	3	3	3	4	4	3
2	PY102	2	1	4	4	4	5	4	4	3	4	4	4	5	4	4	4	4	4	5	4	5	4	3	4
1	PY103	2	1	4	3	3	4	3	3	4	3	4	3	4	4	4	4	4	3	3	4	4	3	4	4
1	PY104	2	1	4	4	5	5	5	5	5	4	5	5	4	5	5	5	5	5	5	4	4	5	5	5
1	PY105	2	1	4	4	5	5	5	5	5	5	5	5	5	5	5	5	5	5	4	4	5	5	5	5
2	PY106	2	1	4	4	5	5	5	5	5	5	5	5	5	5	5	5	5	5	5	5	5	5	5	5
1	PY107	2	1	4	4	5	5	5	5	5	4	5	5	4	5	5	5	5	5	5	4	5	5	5	5
2	PY108	2	1	4	4	5	5	5	5	5	5	5	5	5	5	5	5	5	5	4	4	5	5	5	5
2	PY109	2	1	4	4	5	5	5	5	5	5	5	5	5	5	5	5	5	5	5	4	4	5	5	5
2	PY110	2	1	4	5	3	3	4	3	5	4	4	3	4	4	5	3	3	4	5	5	5	5	5	5
2	PY111	2	1	4	3	4	4	4	3	5	3	5	4	4	5	4	3	3	3	4	4	4	4	5	5
2	PY112	2	1	4	4	4	3	4	3	3	4	4	4	3	4	4	4	4	4	4	3	3	3	4	4
2	PY113	2	1	4	4	4	4	4	4	5	4	4	4	4	5	4	3	4	3	4	3	3	5	5	5
2	PY114	2	1	4	5	5	4	4	4	5	4	5	4	4	4	5	4	4	3	5	4	5	4	5	5
2	PY115	2	1	4	4	3	3	4	4	4	3	4	4	3	4	4	4	3	4	4	4	4	4	4	4
1	PY116	2	1	4	4	4	4	4	4	4	4	3	4	4	4	3	3	3	3	5	5	5	3	3	3
2	PY117	2	1	4	4	4	3	4	4	4	4	3	3	3	3	3	3	3	3	4	4	4	4	4	4
2	PY118	2	1	4	5	3	4	5	4	4	3	5	3	4	4	4	5	5	4	4	3	4	4	5	5
2	PY119	2	1	4	5	3	4	4	4	4	5	5	4	5	4	4	4	3	4	4	4	4	4	4	5
2	PY120	2	1	4	5	4	5	5	4	4	4	5	5	4	5	5	5	4	5	4	4	5	5	4	5
2	PY121	2	1	4	5	5	4	5	4	5	4	4	5	4	4	4	4	5	4	5	5	5	5	5	4
1	PY122	2	1	4	5	4	4	5	5	5	4	5	5	5	5	5	4	5	5	4	4	5	5	5	5
2	PY123	2	1	4	3	4	3	4	3	3	3	3	4	3	3	4	3	3	3	3	3	3	3	3	3
2	PY124	2	1	4	5	4	4	4	4	4	3	4	3	4	3	3	3	3	4	3	3	3	4	4	4
2	PY125	2	1	4	5	5	4	5	4	5	4	5	5	5	4	5	4	4	4	5	5	5	5	5	4
2	PY126	2	1	4	5	4	5	5	5	4	4	4	5	5	4	5	5	5	5	5	5	4	5	4	4
2	PY127	2	1	4	3	3	3	3	3	3	4	3	4	3	4	4	4	4	4	3	4	4	3	3	3
1	PY128	2	1	4	4	3	3	4	4	4	3	4	4	3	4	4	4	4	4	4	4	4	4	4	4
2	PY129	2	1	4	4	3	4	4	4	4	4	4	4	4	4	4	4	4	4	3	3	4	4	4	4
1	PY130	2	1	4	4	4	3	4	4	4	4	4	4	4	4	4	4	4	4	3	3	3	4	4	4
2	PY131	2	1	4	4	5	4	4	4	4	5	5	4	4	4	4	4	4	4	5	5	5	4	4	4
1	PY132	2	1	4	4	3	3	4	4	4	4	4	4	4	4	4	4	4	4	3	3	4	4	4	4
2	PY133	2	1	4	3	3	3	3	3	3	4	4	4	4	3	3	3	4	3	3	3	3	4	3	3
2	PY134	2	1	4	5	4	5	5	4	4	5	5	5	4	4	5	4	5	4	5	4	5	4	5	5
2	PY135	2	1	4	4	4	4	4	4	3	4	3	4	3	4	3	4	3	4	3	4	4	4	3	4
2	PY136	2	1	4	4	4	4	5	5	5	5	5	5	4	5	5	5	5	5	4	4	4	5	5	5
1	PY137	2	1	4	5	5	4	5	5	5	5	5	5	5	5	5	5	5	5	4	4	5	5	5	5
2	PY138	2	1	4	5	4	5	5	5	5	5	5	5	5	5	5	5	5	5	4	5	4	5	5	5
2	PY139	2	1	4	5	5	5	5	5	4	4	5	5	5	5	5	4	4	5	5	5	5	4	5	5
2	PY140	2	1	4	4	5	5	5	5	4	4	5	5	5	4	5	5	5	5	5	5	4	5	5	5
2	PY141	2	1	4	5	5	4	5	5	5	5	5	5	5	4	5	4	4	4	5	5	5	4	5	5
2	PY142	2	1	4	3	3	4	4	4	4	3	3	4	4	3	4	4	3	4	4	4	4	3	4	4
1	PY143	2	1	4	3	3	3	4	4	4	4	4	4	3	3	3	4	4	4	4	3	4	4	4	3
2	PY144	2	1	4	3	4	4	4	4	4	3	3	4	4	3	4	4	4	3	4	4	4	3	4	4
1	PY145	2	1	4	5	4	5	4	4	4	4	5	4	5	4	4	4	4	4	5	5	5	4	5	5
2	PY146	2	1	4	5	5	4	5	5	5	4	5	5	5	4	5	5	4	5	4	4	5	4	5	4
2	PY147	2	1	4	4	5	4	4	4	4	4	4	4	4	4	3	3	3	3	3	3	3	5	4	3
1	PY148	2	1	4	5	5	5	5	4	4	4	5	5	5	5	5	5	5	5	5	5	4	4	5	5
2	PY149	1	1	4	4	5	4	5	4	5	5	5	5	5	4	5	5	4	5	5	4	5	5	4	5
2	PY150	2	1	4	5	4	5	5	4	5	4	5	5	5	5	4	5	4	4	4	3	4	4	5	4
2	PY151	2	1	4	5	4	5	5	4	5	4	5	5	5	4	5	4	5	5	4	4	5	4	5	4
1	PY152	2	1	4	4	4	3	4	4	4	3	4	4	4	4	4	4	4	4	4	4	4	4	4	4
2	PY153	2	1	4	3	4	3	4	4	4	4	4	4	3	4	4	4	3	4	4	4	3	4	4	4
2	PY154	2	1	1	5	5	5	4	4	5	4	5	4	3	4	4	4	4	3	4	4	4	4	4	5
1	PY155	2	1	1	4	4	4	5	5	5	5	5	4	5	4	4	4	5	5	4	4	5	5	5	5
2	PY156	2	1	1	3	4	4	3	3	4	3	4	3	3	4	4	3	4	4	4	3	4	3	4	4
2	PY157	1	1	1	3	3	2	3	3	3	3	4	3	3	3	3	4	4	3	4	4	3	4	4	4
1	PY158	2	1	1	3	2	2	3	3	3	4	4	3	3	3	3	4	4	4	4	4	4	4	4	4
1	PY159	2	1	1	4	4	4	3	3	4	4	3	3	3	3	3	3	4	4	5	4	3	3	4	4
2	PY160	2	1	1	4	4	4	4	4	4	4	4	3	3	4	3	4	4	4	3	3	4	3	4	4
2	PY161	1	1	1	5	4	4	4	4	4	3	4	3	3	3	4	3	4	4	4	4	4	4	4	4
2	PY162	2	1	1	5	5	5	5	5	5	4	4	3	4	4	4	4	4	4	4	4	3	4	4	4
2	PY163	2	1	1	4	4	4	5	5	5	4	5	4	4	4	4	4	4	4	4	4	4	5	5	5
2	PY164	1	1	1	5	5	5	5	5	5	3	4	3	4	3	3	4	3	4	4	4	4	4	4	4
2	PY165	2	1	1	4	3	3	4	4	4	3	4	3	3	3	3	3	3	3	3	3	3	4	4	4
2	PY166	2	1	1	3	4	2	4	4	4	4	4	5	5	5	4	4	4	4	5	4	4	4	3	4
2	PY167	1	1	1	4	3	3	3	3	4	3	3	3	3	4	4	3	3	3	3	3	3	3	3	3
2	PY168	2	1	1	3	4	4	3	3	3	3	3	3	3	3	3	4	4	3	3	3	3	4	4	4
2	PY169	2	1	1	3	3	3	3	3	4	4	4	3	3	4	4	4	3	4	4	4	4	4	3	3
2	PY170	2	1	1	4	3	3	4	4	4	4	5	3	3	3	3	4	4	4	5	5	5	5	5	5
2	PY171	1	1	1	4	4	3	3	3	4	3	3	3	3	4	4	4	4	4	4	4	4	4	3	4
1	PY172	2	1	1	3	3	4	4	4	3	3	3	3	3	3	3	3	3	3	4	4	4	3	3	3
1	PY173	1	1	1	4	3	2	4	4	4	4	4	4	3	4	4	3	4	4	4	4	4	3	4	4
2	PY174	2	1	1	4	3	3	4	4	4	4	3	4	3	4	4	3	3	3	3	3	3	4	4	4
1	PY175	2	1	1	4	4	3	3	3	3	3	3	3	3	3	3	3	4	3	3	3	3	3	3	3
2	PY176	1	1	1	4	3	3	4	4	4	3	4	3	4	3	3	3	4	4	3	3	4	4	4	4
2	PY177	2	1	1	4	3	4	3	3	4	3	4	3	3	3	4	4	3	3	3	3	3	3	4	4
2	PY178	2	1	1	3	3	3	4	3	4	4	3	3	5	3	3	4	5	5	4	3	4	3	3	3
2	PY179	1	1	1	3	3	3	4	3	3	4	4	4	4	3	3	3	4	3	4	3	4	4	3	3
2	PY180	2	1	1	3	3	3	3	3	3	3	3	3	3	3	3	4	4	3	3	3	3	4	3	4
1	PY181	1	1	1	3	3	3	3	3	4	3	3	4	3	3	3	3	3	3	3	3	3	3	3	3
2	PY182	2	1	1	4	3	2	4	4	4	4	3	4	3	4	3	3	3	4	4	4	4	4	3	3
1	PY183	2	1	1	3	3	3	4	3	4	3	4	3	3	3	3	4	4	3	3	3	3	3	4	4
1	PY184	2	1	1	4	3	4	4	3	4	3	4	3	4	4	4	4	4	4	4	4	4	3	3	3
2	PY185	1	1	1	3	3	3	3	4	3	3	3	3	3	3	4	4	3	3	3	3	3	3	3	3
2	PY186	2	1	1	5	5	4	4	4	4	4	4	4	5	4	4	4	4	4	4	4	4	4	5	5
2	PY187	2	1	1	3	4	4	3	3	4	4	4	3	3	3	3	3	3	3	4	4	4	3	4	3
2	PY188	2	1	1	3	3	4	3	3	3	3	3	3	3	3	3	3	4	4	3	3	3	4	3	3
2	PY189	2	1	1	3	4	4	3	4	4	3	4	3	3	3	3	4	4	3	3	3	3	4	4	4
2	PY190	1	1	1	3	2	3	3	3	3	3	3	3	4	3	3	3	4	3	3	3	3	3	2	3
2	PY191	1	1	1	4	4	4	5	5	5	4	4	4	4	4	3	4	4	3	3	3	3	5	5	5
1	PY192	2	1	1	4	3	3	4	4	4	4	3	4	3	3	3	4	4	4	5	3	4	3	3	3
2	PY193	2	1	1	3	3	3	3	3	3	4	3	3	4	4	4	4	3	3	3	4	3	3	3	3
2	PY194	2	1	1	3	3	3	4	3	4	3	3	3	3	3	3	4	4	3	3	3	3	3	3	3
1	PY195	2	1	1	3	3	3	3	3	3	3	3	3	3	3	4	4	3	3	3	3	3	4	4	3
2	PY196	2	1	1	3	3	3	4	3	4	3	3	3	4	4	4	3	3	3	4	3	3	3	3	3
1	PY197	2	1	1	4	4	4	3	4	3	3	4	3	3	4	4	3	3	3	3	3	3	3	4	4
1	PY198	2	1	1	3	3	3	3	3	3	3	3	3	3	3	3	4	4	3	3	3	3	4	4	3
1	PY199	2	1	1	3	2	3	3	3	3	3	2	2	3	3	3	2	3	3	1	2	3	2	2	2
2	PY200	1	1	1	4	3	4	3	3	4	3	4	4	3	3	4	4	4	3	4	4	4	3	4	4
1	TP1	2	4	1	3	3	3	3	3	4	4	4	4	3	3	3	3	4	4	3	3	4	4	4	4
2	TP2	2	4	1	5	4	5	4	4	4	4	5	5	4	4	4	3	4	4	5	4	4	5	5	5
2	TP3	2	4	1	4	3	3	4	4	4	4	4	5	4	4	4	4	4	4	3	3	4	4	4	4
2	TP4	2	4	1	3	3	3	4	4	4	3	4	4	3	4	3	3	3	3	3	3	4	4	4	4
1	TP5	2	4	1	4	3	3	4	3	3	3	4	4	4	3	3	3	3	4	4	3	3	4	4	4
1	TP6	2	4	1	4	3	3	4	3	4	4	5	5	3	3	3	3	3	4	3	4	3	4	4	5
2	TP7	2	4	1	5	5	4	5	5	5	3	4	4	3	2	4	5	5	3	5	3	3	3	4	4
2	TP8	2	4	1	4	3	3	4	3	4	4	5	5	3	3	3	3	4	3	3	3	4	4	5	5
2	TP9	1	4	1	3	3	4	4	4	4	3	4	4	3	3	4	4	4	4	5	4	4	4	4	4
2	TP10	2	4	1	3	4	4	4	3	4	1	4	5	5	3	4	4	3	5	3	4	4	3	4	3
2	TP11	2	4	1	5	4	4	4	4	5	4	5	5	4	3	3	3	3	4	5	5	5	5	5	5
2	TP12	2	4	1	4	3	3	4	4	4	3	4	4	3	4	4	4	4	4	3	3	3	4	4	4
2	TP13	2	4	1	3	3	4	4	4	3	3	3	4	3	4	3	4	3	3	4	4	3	4	5	4
2	TP14	2	4	1	4	5	4	4	3	4	3	4	4	4	4	4	3	4	5	3	4	3	5	4	4
1	TP15	2	4	1	4	3	4	4	4	5	4	5	4	5	4	4	3	4	4	4	4	5	4	4	4
2	TP16	2	4	1	3	4	4	5	4	5	4	5	5	4	4	3	4	3	5	4	4	4	4	3	4
1	TP17	2	4	1	5	4	4	4	4	4	4	4	4	3	3	3	4	3	3	5	4	4	5	4	5
2	TP18	2	4	1	4	4	3	5	4	4	3	4	4	3	4	4	3	3	3	4	3	4	3	3	5
1	TP19	2	4	1	3	3	3	4	4	4	5	4	4	4	4	4	3	4	3	5	4	4	5	5	5
1	TP20	2	4	1	3	3	3	4	4	4	3	4	4	3	4	4	4	4	4	3	3	3	4	4	4
1	TP200	2	4	4	5	4	3	4	4	4	4	5	4	4	4	4	4	4	4	3	3	3	4	4	4
2	TP21	2	4	1	3	3	3	4	4	4	3	3	3	4	3	3	4	4	3	4	4	3	4	4	4
1	TP22	2	4	1	4	5	4	5	4	4	3	4	4	3	4	5	5	4	4	3	4	5	5	5	5
1	TP23	2	4	1	4	3	3	4	4	3	3	4	4	3	3	4	4	4	4	3	3	3	4	4	4
1	TP24	2	4	1	3	3	3	3	3	4	4	4	4	3	3	3	3	4	4	4	4	4	4	4	4
2	TP25	2	4	1	4	3	3	5	4	4	4	4	3	3	5	4	4	3	3	4	4	3	4	3	4
2	TP26	2	4	1	4	4	4	4	4	3	4	4	5	4	5	4	3	3	4	4	3	4	4	4	5
2	TP27	2	4	1	4	4	4	4	4	4	4	5	5	4	4	3	3	3	3	4	4	4	5	5	5
1	TP28	2	4	1	3	3	5	4	4	4	3	3	5	3	4	4	4	4	5	5	4	4	5	5	5
2	TP29	2	4	1	3	3	5	5	3	4	4	3	3	4	5	4	4	3	4	4	3	4	4	4	5
1	TP30	2	4	1	4	4	5	5	4	4	3	4	4	3	4	4	4	4	3	5	4	3	5	5	5
1	TP31	2	4	1	4	3	3	5	4	4	4	5	4	4	4	4	4	4	4	5	4	3	4	5	5
1	TP32	2	4	1	4	3	3	5	4	4	3	4	4	3	4	4	4	4	4	4	4	4	4	4	4
2	TP33	2	4	1	4	3	4	4	3	4	3	4	4	4	4	3	4	3	4	3	3	4	4	3	4
2	TP34	1	4	1	4	3	4	3	3	4	4	4	4	3	3	4	3	3	3	4	4	4	3	4	5
1	TP35	1	4	1	4	5	4	5	4	5	5	5	5	5	4	4	5	5	4	4	4	4	4	5	5
2	TP36	2	4	1	4	5	5	5	4	4	5	4	5	4	5	4	4	4	4	5	5	5	5	5	5
2	TP37	2	4	1	5	4	3	4	3	4	5	5	4	3	5	4	3	4	4	4	4	5	5	5	4
1	TP38	2	4	1	4	4	5	4	4	5	5	5	5	4	4	5	4	5	5	5	5	5	5	4	5
2	TP39	2	4	1	2	2	2	4	3	4	2	2	3	2	2	3	2	2	3	4	4	3	4	4	5
1	TP40	2	4	1	3	3	4	4	4	4	3	4	3	3	4	4	3	3	3	4	4	3	4	4	4
1	TP41	2	4	1	3	3	3	4	4	4	3	4	3	3	4	4	3	3	3	4	4	3	4	4	4
1	TP42	2	4	1	3	3	4	4	4	4	3	4	4	3	3	4	3	3	3	5	4	4	4	4	4
1	TP43	2	4	1	5	4	5	4	5	4	4	4	5	4	3	4	4	4	4	5	5	4	4	4	4
2	TP44	2	4	1	5	4	3	4	4	4	4	5	4	4	5	5	3	3	3	5	4	4	5	4	4
2	TP45	2	4	1	3	3	3	3	3	2	3	4	3	4	4	4	3	3	3	5	3	3	4	4	4
1	TP46	2	4	1	4	5	4	5	5	5	4	5	5	4	4	5	4	5	5	3	4	3	3	4	4
2	TP47	2	4	1	3	3	3	4	3	4	3	4	4	4	3	3	3	3	3	4	4	4	4	4	4
2	TP48	2	4	1	4	3	3	4	3	3	4	4	3	3	3	4	3	3	3	4	4	4	4	3	4
2	TP49	2	4	1	2	3	4	3	4	2	3	5	4	3	4	4	4	3	4	5	4	3	4	4	5
2	TP50	2	4	1	3	3	3	4	3	3	4	4	4	3	3	3	3	3	3	3	3	3	4	4	4
1	TP51	2	4	2	4	3	2	4	4	4	4	4	4	5	5	5	5	4	3	4	4	3	4	4	4
1	TP52	2	4	2	3	3	3	4	4	4	3	4	4	3	4	4	5	5	5	5	4	3	3	3	3
1	TP53	2	4	2	4	3	2	4	4	4	4	4	4	3	4	4	4	4	4	3	3	3	4	4	4
2	TP54	2	4	2	4	4	3	3	3	4	3	5	5	3	4	4	4	4	4	3	3	4	5	5	5
2	TP55	2	4	2	4	3	3	5	5	5	4	5	5	4	4	4	3	3	3	5	5	5	5	5	5
1	TP56	1	4	2	4	3	4	3	4	3	3	4	4	3	4	4	4	4	4	3	3	3	5	4	5
2	TP57	2	4	2	3	3	3	4	3	4	3	4	4	3	3	3	2	2	2	3	3	3	4	4	3
2	TP58	2	4	2	4	2	3	4	5	4	5	5	5	4	4	4	3	3	5	5	4	5	4	4	5
2	TP59	2	4	2	3	4	3	3	3	4	4	5	5	3	5	5	3	3	4	4	4	4	5	5	5
1	TP60	2	4	2	4	2	2	4	4	4	3	4	4	4	4	4	3	4	4	4	4	4	4	4	4
2	TP61	2	4	2	4	3	3	4	4	4	3	4	4	4	4	4	3	4	4	4	4	4	4	4	4
1	TP62	2	4	2	4	4	3	4	3	4	3	4	4	3	4	4	4	4	4	3	3	3	5	5	5
1	TP63	2	4	2	4	3	4	4	4	4	3	4	4	3	4	4	4	4	4	4	3	3	4	4	5
2	TP64	2	4	2	4	4	3	4	4	4	4	5	4	5	5	4	4	5	4	5	4	4	5	5	5
1	TP65	2	4	2	4	4	3	5	4	4	4	4	5	4	4	5	4	4	4	5	5	4	5	5	5
2	TP66	2	4	2	3	3	4	4	3	4	3	3	4	4	3	3	5	5	5	4	4	4	3	3	3
1	TP67	2	4	2	5	5	5	5	5	5	5	5	5	5	4	5	5	5	4	5	5	5	5	5	5
1	TP68	2	4	2	4	4	4	4	4	4	4	4	5	4	4	4	4	4	4	4	4	5	4	5	5
2	TP69	2	4	2	4	4	5	5	5	5	5	5	5	5	4	4	4	4	4	3	4	3	5	5	5
2	TP70	2	4	2	4	3	3	3	3	3	3	4	4	4	3	4	3	3	3	4	4	4	4	4	4
2	TP71	2	4	2	4	4	3	4	3	3	5	5	5	3	3	3	3	3	3	5	5	5	3	5	5
1	TP72	2	4	2	4	4	3	3	3	4	3	5	5	4	4	4	4	4	4	3	3	4	5	5	5
2	TP73	2	4	2	3	3	3	4	3	3	3	4	5	3	3	4	3	3	3	4	3	4	3	4	4
1	TP74	2	4	2	4	4	3	4	4	4	3	4	4	3	4	3	4	4	4	3	3	3	4	4	4
2	TP75	2	4	2	4	4	3	4	4	4	3	4	3	4	5	5	4	4	4	3	3	3	4	4	4
2	TP76	2	4	2	5	4	4	5	3	5	4	5	5	5	4	5	4	4	4	5	5	5	5	5	5
1	TP77	2	4	2	5	3	4	5	3	5	5	5	5	5	5	5	5	5	5	5	5	5	5	5	5
1	TP78	2	4	2	4	3	3	4	3	3	3	4	4	4	4	4	4	4	4	4	3	4	4	4	3
2	TP79	2	4	2	4	3	4	4	3	4	4	4	5	4	4	4	4	4	5	5	3	4	5	4	4
1	TP80	2	4	2	4	3	4	4	3	4	4	4	4	4	3	4	4	4	4	3	3	4	5	4	4
1	TP81	2	4	2	4	2	3	4	3	4	3	4	4	3	4	4	4	4	4	3	4	4	4	4	4
2	TP82	2	4	2	4	3	4	4	3	4	3	5	4	3	4	4	3	3	3	3	4	3	4	4	4
2	TP83	1	4	2	4	3	3	4	3	4	4	5	4	5	4	5	4	4	4	5	5	4	4	5	5
1	TP84	2	4	2	4	3	3	3	3	3	4	3	3	3	3	3	3	3	3	3	3	3	4	3	3
1	TP85	2	4	2	3	3	2	4	3	4	3	5	3	3	4	3	4	4	4	5	4	4	5	5	5
2	TP86	2	4	2	4	3	3	5	4	5	3	5	4	4	3	5	3	4	3	4	4	4	5	5	5
1	TP87	2	4	2	4	3	2	3	3	3	3	4	3	3	4	3	4	4	4	3	3	4	5	5	5
2	TP88	2	4	2	4	3	2	3	3	3	3	4	3	3	4	3	4	4	4	3	4	4	5	5	5
1	TP89	2	4	2	3	4	3	4	4	3	3	4	3	3	4	3	4	4	4	5	4	4	5	5	5
2	TP90	1	4	2	3	3	3	3	4	3	3	3	3	3	3	3	3	3	3	3	3	3	3	3	3
2	TP91	1	4	2	5	4	5	4	4	3	3	4	4	3	4	4	3	3	3	4	4	4	5	4	4
2	TP92	2	4	2	3	3	2	4	3	3	3	4	3	3	3	4	3	3	3	4	3	3	3	5	4
1	TP93	2	4	2	3	3	2	4	3	3	3	4	3	3	3	4	3	3	3	4	3	3	3	5	4
1	TP94	2	4	2	3	4	3	4	3	4	3	4	4	3	3	4	4	3	4	4	4	4	4	4	4
1	TP95	2	4	2	4	3	3	4	3	4	3	4	4	3	4	4	4	4	4	4	4	4	4	4	4
2	TP96	2	4	2	4	3	4	4	3	4	4	4	4	3	4	4	4	4	4	3	3	4	4	4	4
1	TP97	2	4	2	3	3	3	4	3	3	3	4	4	3	3	4	3	3	3	4	3	4	3	5	5
2	TP98	2	4	2	4	4	3	3	4	4	3	4	3	4	4	4	3	5	4	4	4	4	3	4	4
1	TP99	1	4	2	5	4	3	5	5	5	5	4	5	4	3	3	3	2	3	4	3	4	5	5	5
1	TP100	2	4	2	4	3	4	4	4	4	5	4	5	4	5	5	5	5	4	5	4	4	4	4	4
1	TP101	2	4	3	5	4	4	5	5	5	5	5	5	4	4	4	4	4	4	5	5	5	5	5	5
1	TP102	2	4	3	4	3	3	4	3	4	4	4	4	3	3	4	4	5	4	5	4	5	4	4	5
1	TP103	2	4	3	5	4	4	5	4	4	4	5	5	4	4	5	4	4	4	5	4	4	5	5	4
1	TP104	2	4	3	4	3	2	4	3	4	3	5	4	3	3	5	4	4	4	5	5	5	4	5	5
2	TP105	2	4	3	5	4	4	5	4	4	3	4	4	4	4	4	3	4	4	4	4	3	4	4	4
2	TP106	2	4	3	3	3	3	3	3	3	3	3	3	4	4	4	3	4	3	3	3	3	4	3	3
2	TP107	2	4	3	4	5	4	4	3	4	4	4	4	4	4	4	5	4	5	4	5	5	4	5	4
1	TP108	2	4	3	4	3	3	4	3	4	4	4	4	4	4	3	3	4	4	5	3	4	5	5	5
2	TP109	2	4	3	4	3	2	4	3	4	3	5	5	3	4	4	4	4	4	5	4	4	4	4	4
1	TP110	1	4	3	4	3	3	5	5	4	4	4	4	4	4	4	4	5	5	3	3	5	4	4	4
2	TP111	2	4	3	4	3	3	4	3	4	4	4	4	3	3	4	3	3	4	4	4	4	4	4	4
2	TP112	2	4	3	4	4	3	4	3	4	4	4	4	4	3	4	4	4	4	3	3	3	4	4	4
1	TP113	2	4	3	4	4	3	4	3	3	4	4	4	4	3	4	3	3	3	5	5	5	4	5	4
2	TP114	2	4	3	4	4	4	5	4	4	5	5	5	5	4	4	5	5	5	5	5	5	4	5	5
2	TP115	2	4	3	4	4	4	4	3	4	3	4	4	3	4	4	3	4	4	4	3	4	4	4	4
2	TP116	2	4	3	4	4	3	4	3	4	3	4	4	3	4	4	4	4	3	4	4	4	3	4	4
1	TP117	2	4	3	4	3	3	4	4	3	4	4	4	3	3	3	3	3	3	3	3	4	3	3	4
2	TP118	2	4	3	4	3	4	5	5	4	4	5	5	5	4	4	4	4	4	3	3	3	4	4	5
2	TP119	2	4	3	4	4	3	4	3	5	4	5	4	5	4	5	4	5	5	5	4	5	4	5	5
2	TP120	2	4	3	4	4	4	4	4	5	5	4	4	4	4	5	4	4	4	4	4	5	4	5	4
1	TP121	2	4	3	5	4	3	4	4	3	4	5	5	4	5	5	3	3	3	5	5	5	4	4	5
1	TP122	2	4	3	4	3	4	4	3	4	5	5	5	4	4	4	4	4	4	5	5	5	5	5	5
1	TP123	2	4	3	4	4	3	4	4	5	3	5	4	3	3	4	4	4	4	5	5	4	5	5	5
1	TP124	2	4	3	4	3	3	4	3	4	3	3	3	4	4	4	2	3	3	4	4	4	4	4	3
2	TP125	2	4	3	3	3	3	4	3	3	4	3	4	4	4	4	3	3	4	4	3	3	3	3	3
2	TP126	2	4	3	4	3	3	4	3	4	4	5	5	3	4	4	3	3	3	4	4	4	3	5	5
2	TP127	2	4	3	3	4	3	4	4	5	5	5	5	4	3	3	3	5	5	5	4	5	5	5	5
1	TP128	2	4	3	3	3	3	4	3	4	4	4	4	3	3	4	4	4	3	4	4	4	4	4	4
1	TP129	2	4	3	3	3	4	5	4	3	4	5	4	3	4	4	3	5	3	2	2	3	4	4	5
1	TP130	2	4	3	4	3	4	4	3	4	3	4	4	3	4	4	4	4	4	3	3	3	4	4	4
1	TP131	2	4	3	4	4	4	4	3	4	3	4	4	3	4	4	4	4	4	3	4	3	4	4	4
2	TP132	2	4	3	4	4	3	4	3	4	3	4	4	3	4	4	4	4	4	3	4	4	4	4	4
1	TP133	2	4	3	4	3	4	4	3	3	4	5	5	4	4	4	4	4	4	4	3	4	5	5	5
2	TP134	2	4	3	4	4	3	3	3	4	4	5	3	3	3	4	3	3	3	4	4	4	4	4	5
1	TP135	2	4	3	4	4	5	5	5	4	4	4	4	4	5	4	5	4	4	5	5	4	4	4	5
2	TP136	2	4	3	4	4	3	4	3	4	3	4	4	4	4	4	4	4	4	3	3	4	4	4	4
2	TP137	2	4	3	4	3	3	4	4	5	4	5	4	3	4	4	4	4	4	4	3	3	4	4	4
2	TP138	2	4	3	4	3	2	4	4	4	4	4	4	4	4	4	4	4	4	3	3	3	4	4	4
1	TP139	2	4	3	4	5	4	4	3	4	4	4	4	5	4	4	4	4	4	5	4	4	4	4	5
2	TP140	2	4	3	4	4	4	5	5	4	4	5	5	5	4	5	5	4	5	5	5	5	5	5	5
1	TP141	2	4	3	4	4	4	4	4	5	4	4	4	4	5	4	4	3	4	4	5	4	5	4	3
1	TP142	2	4	3	4	3	3	4	3	4	3	4	4	3	4	4	4	4	4	3	3	3	4	4	4
1	TP143	2	4	3	4	3	2	4	3	4	3	4	4	3	4	4	4	3	4	4	3	3	4	4	4
1	TP144	2	4	3	4	3	3	3	4	4	5	3	4	5	4	4	3	3	3	3	3	3	4	5	4
2	TP145	2	4	3	4	4	3	3	4	4	3	4	4	3	4	4	3	3	3	3	3	3	3	4	4
1	TP146	2	4	3	3	3	3	4	3	4	4	5	4	3	3	4	2	3	3	4	4	4	5	5	4
2	TP147	2	4	3	3	3	3	4	4	4	3	4	4	3	4	4	4	4	4	3	3	3	4	4	4
1	TP148	2	4	3	4	3	2	4	3	3	4	4	4	3	3	4	3	3	2	5	5	4	4	4	4
2	TP149	2	4	3	4	3	3	4	3	4	4	4	5	3	3	4	2	2	2	4	4	4	4	4	5
2	TP150	2	4	3	4	4	4	4	3	4	4	4	5	3	3	4	3	3	3	4	4	4	4	4	5
2	TP151	2	4	4	4	4	4	4	3	4	4	4	5	5	5	5	4	4	5	4	4	4	5	5	5
2	TP152	2	4	4	4	4	3	5	4	4	3	4	4	3	3	4	3	3	4	5	4	4	5	5	5
2	TP153	2	1	4	4	3	3	3	3	4	4	4	4	3	3	3	3	3	3	4	4	4	3	3	4
2	TP154	2	4	4	3	4	4	4	4	4	4	5	4	3	4	3	4	3	4	4	3	4	3	4	4
2	TP155	2	4	4	3	3	3	4	3	4	3	4	4	3	4	4	4	4	4	3	3	4	4	4	4
2	TP156	2	4	4	3	3	4	4	4	4	3	4	4	3	3	4	3	4	4	4	4	4	5	4	4
1	TP157	2	4	4	3	3	3	4	3	4	4	4	4	3	3	3	3	4	4	4	4	4	4	4	4
1	TP158	2	4	4	4	3	2	4	3	4	4	4	4	4	4	4	4	4	4	3	3	3	4	4	4
2	TP159	2	4	4	4	3	3	4	3	4	4	4	4	3	3	3	4	3	4	4	4	4	4	5	4
2	TP160	2	4	4	3	4	4	4	3	4	4	4	4	4	4	4	3	3	3	4	4	4	4	4	4
2	TP161	2	4	4	3	4	3	5	4	4	4	4	4	4	3	4	3	3	4	4	4	4	4	4	4
2	TP162	2	4	4	4	4	3	4	4	3	4	4	4	4	4	4	3	3	3	4	4	5	5	5	4
2	TP163	2	4	4	4	4	5	4	5	4	5	4	4	5	4	4	4	5	4	5	4	4	5	5	4
2	TP164	2	4	4	4	5	4	4	5	4	4	4	4	5	4	4	4	4	5	4	4	5	4	4	5
2	TP165	2	4	4	4	3	3	4	3	4	4	5	5	4	5	4	3	4	4	3	3	4	4	5	5
1	TP166	2	4	4	5	4	5	4	4	4	5	4	4	4	4	4	4	5	5	4	4	4	4	4	5
2	TP167	2	4	4	4	3	4	5	5	5	4	5	5	5	5	5	5	5	5	3	4	4	4	5	5
2	TP168	2	4	4	5	5	3	5	4	5	5	4	5	4	3	4	5	5	5	4	4	4	5	5	5
1	TP169	2	4	4	4	3	3	5	4	4	4	5	4	4	4	5	4	4	5	4	4	5	4	4	5
1	TP170	2	4	4	5	5	5	4	4	3	4	3	4	5	4	4	4	4	4	4	5	4	4	4	4
2	TP171	2	4	4	4	3	2	4	3	4	3	4	4	4	4	4	4	4	4	3	3	4	4	4	4
1	TP172	2	4	4	4	4	5	4	3	4	4	5	5	4	5	4	4	5	5	4	4	4	4	4	5
2	TP173	2	4	4	4	4	3	3	3	3	2	2	3	3	3	3	3	3	3	4	4	4	4	3	4
2	TP174	2	4	4	4	4	4	5	5	5	5	5	5	5	5	5	4	5	4	5	5	5	5	5	4
2	TP175	2	4	4	5	5	5	4	4	5	4	4	4	5	4	4	5	4	4	5	4	5	4	4	5
2	TP176	2	4	4	5	5	4	5	4	4	5	5	5	4	4	5	5	5	5	4	4	4	5	5	5
1	TP177	2	4	4	4	3	3	4	3	4	4	4	4	3	4	4	4	4	4	4	4	4	4	4	4
1	TP178	2	4	4	3	3	4	3	3	3	3	4	3	3	3	3	4	3	3	3	3	3	4	3	3
1	TP179	2	4	4	4	4	3	4	3	4	5	4	4	5	4	4	4	4	4	5	5	5	4	4	4
2	TP180	2	4	4	4	4	4	4	5	4	5	5	5	4	5	5	5	5	4	4	5	5	4	5	5
1	TP181	2	4	4	4	4	5	4	3	4	3	4	4	4	5	4	3	3	3	3	4	5	4	5	5
1	TP182	2	4	4	4	3	4	4	3	4	3	4	4	4	3	4	4	4	3	4	3	4	4	4	3
1	TP183	2	4	4	5	5	5	5	4	5	5	5	5	5	5	5	4	5	4	5	5	5	5	5	5
1	TP184	2	4	4	3	3	3	3	4	4	3	3	3	4	3	3	3	4	4	4	3	3	4	4	3
2	TP185	2	4	4	4	3	2	4	3	4	4	4	4	3	4	4	4	4	4	3	3	3	4	4	4
2	TP186	2	4	4	4	3	4	5	5	5	3	4	5	4	4	5	4	4	4	5	5	5	4	5	5
2	TP187	2	4	4	4	4	3	4	3	4	4	4	4	3	4	4	4	3	3	4	4	3	4	4	4
2	TP188	2	4	4	5	5	5	5	4	5	4	5	5	4	5	5	5	5	5	4	4	4	5	5	5
1	TP189	2	4	4	4	3	3	5	5	5	4	5	5	5	5	5	5	5	5	4	5	4	4	5	5
1	TP190	2	4	4	5	5	4	5	4	5	4	5	5	4	5	5	5	5	5	4	4	5	5	5	5
2	TP191	2	4	4	3	3	3	3	3	3	4	4	4	3	3	4	4	4	4	4	4	4	4	3	4
2	TP192	2	4	4	4	3	4	4	3	3	3	4	4	4	4	4	4	5	4	4	4	4	4	3	5
1	TP193	2	4	4	4	5	5	5	5	4	5	5	5	5	4	4	4	4	4	5	5	5	4	4	5
2	TP194	2	4	4	5	4	5	5	4	5	5	5	5	5	4	5	5	5	5	4	4	5	5	5	5
1	TP195	2	4	4	5	5	4	5	4	5	5	5	4	5	4	5	5	5	5	4	4	4	5	5	5
1	TP196	2	4	4	4	3	3	4	4	4	4	5	4	4	4	4	4	4	4	3	3	3	3	4	5
2	TP197	2	4	4	4	4	3	4	4	4	3	4	4	4	4	4	3	4	3	4	4	4	4	5	5
2	TP198	2	4	4	5	4	4	5	5	5	4	5	5	4	5	5	5	5	5	4	4	5	5	5	5
2	TP199	2	4	4	4	4	3	5	4	4	4	5	5	4	5	4	5	5	5	4	4	5	5	5	5

## Sheet: Dataset1
dataset	ID	Sex	Univeraity	Year	CI1	CI2	CI3	CP1	CP2	CP3	CC1	CC2	CC3	CC4	IMT1	IMT2	IMT3	IMT4	IMT5	IS1	IS2	IS3	SC1	SC2	SC3
1	AM01	2	3	4	4	4	3	3	4	4	4	4	4	4	3	4	4	3	3	4	4	4	4	4	4
1	AM04	2	3	4	4	4	3	4	3	3	4	4	4	4	3	4	3	4	3	4	4	4	3	4	4
1	AM05	2	3	4	4	3	2	3	3	4	2	3	3	3	2	3	3	3	3	3	3	3	3	3	4
1	AM07	2	3	4	3	3	3	4	4	4	4	4	3	3	4	4	4	4	4	3	3	4	4	4	4
1	AM09	2	3	4	4	3	3	5	5	5	4	5	5	4	4	4	4	3	3	3	4	4	5	5	5
1	AM10	2	3	4	3	4	3	4	4	4	4	4	5	3	3	3	3	3	2	4	4	4	4	4	4
1	AM11	2	3	4	4	4	3	4	3	3	4	3	4	4	4	4	4	4	3	3	3	3	4	3	3
1	AM12	2	3	4	4	4	3	4	3	4	3	4	3	4	4	4	4	4	4	3	3	3	3	4	4
1	AM14	2	3	4	4	3	3	4	4	4	4	3	3	4	4	4	3	4	3	4	4	4	4	4	4
1	AM18	2	3	3	3	3	2	4	4	4	3	4	4	4	3	4	3	4	4	3	4	4	3	4	4
1	AM20	2	3	3	3	4	3	3	4	4	3	4	4	4	3	4	4	3	3	3	3	4	4	3	3
1	AM21	2	3	3	3	4	3	4	4	4	3	3	4	4	4	3	3	4	4	3	3	3	4	4	3
1	AM23	2	3	3	4	3	3	3	3	3	4	3	3	3	4	4	3	4	3	3	3	3	4	4	4
1	AM24	2	3	3	4	3	2	4	3	3	3	4	4	3	4	3	4	4	4	3	3	4	4	4	4
1	AM27	2	3	3	3	3	3	4	3	3	3	3	3	4	3	4	4	3	3	3	3	3	4	4	3
1	AM28	2	3	3	3	2	2	4	3	4	4	4	4	4	3	3	4	4	4	3	3	3	4	4	4
1	AM29	2	3	3	4	3	2	4	4	4	4	4	4	3	4	3	4	4	4	3	3	4	4	4	4
1	AM31	2	3	3	4	3	3	3	4	3	4	4	3	4	3	4	4	3	4	4	3	4	4	4	3
1	AM32	2	3	3	3	2	2	4	3	4	4	4	4	4	4	4	4	4	4	3	3	4	4	4	4
1	AM33	2	3	3	3	2	2	4	4	4	4	4	4	4	4	4	4	4	4	3	4	3	4	4	4
1	AM34	1	3	3	4	4	3	4	4	5	5	5	5	5	5	5	5	5	5	4	4	4	5	5	5
1	AM38	2	3	3	4	3	3	4	4	4	4	4	4	3	3	3	3	3	3	4	4	4	4	4	4
1	AM41	2	3	3	4	3	3	4	4	4	4	4	4	4	4	4	3	3	4	4	3	3	4	4	4
1	AM43	1	3	3	3	3	3	3	3	3	4	4	4	4	4	4	4	4	4	3	3	4	4	4	4
1	AM47	2	3	3	4	4	3	4	3	4	3	4	4	3	3	3	4	3	3	4	3	3	4	4	4
1	AM50	1	3	3	3	2	2	3	3	3	3	3	3	3	3	3	4	4	3	4	4	2	4	4	4
1	AM53	2	3	3	5	4	3	5	5	5	4	5	5	4	4	4	4	4	4	3	3	3	5	5	5
1	AM56	2	3	3	3	3	2	3	3	3	4	4	4	3	3	3	3	3	3	3	3	3	3	4	3
1	AM57	2	3	3	3	3	3	3	3	3	3	3	3	3	4	4	4	3	3	3	3	3	4	3	3
1	AM60	2	3	3	4	4	3	4	4	4	4	4	4	4	4	4	4	4	4	4	4	4	5	5	5
1	AM61	2	3	3	3	3	3	3	3	2	3	3	3	3	3	3	3	3	3	3	3	3	3	3	3
1	AM65	2	3	3	2	2	2	4	4	4	3	3	3	4	4	4	4	4	4	3	3	3	2	3	3
1	AM66	1	3	3	3	3	2	3	3	3	3	4	4	3	3	3	3	3	3	4	4	4	3	3	4
1	AM68	1	3	3	4	2	2	3	4	3	3	4	3	3	3	4	4	4	4	4	4	4	3	3	4
1	AM70	2	3	3	2	2	3	3	2	3	2	2	3	3	3	3	3	3	3	4	4	3	3	3	3
1	AM72	2	3	2	3	3	2	4	4	4	3	4	4	3	3	3	3	3	3	4	4	3	3	3	3
1	AM73	2	3	2	4	3	2	4	5	4	5	5	5	3	3	3	3	3	4	3	3	3	3	4	4
1	AM74	2	3	2	3	3	3	5	5	5	4	3	5	4	4	3	4	4	4	3	3	3	4	4	4
1	AM79	2	3	2	4	3	3	4	3	4	4	4	3	5	3	3	4	4	4	4	4	4	3	4	3
1	AM80	2	3	2	4	3	3	4	3	4	3	4	3	3	3	3	3	3	3	3	4	4	4	4	5
1	AM81	2	3	2	3	3	3	3	3	4	3	4	4	3	4	4	4	3	3	4	3	2	3	5	4
1	AM84	2	3	2	4	3	2	4	4	4	3	5	5	3	3	4	3	3	3	4	3	3	4	4	5
1	AM85	2	3	2	3	3	3	5	4	4	4	4	4	4	4	5	4	4	4	4	3	3	4	4	4
1	AM88	2	3	2	4	4	3	4	4	4	4	4	4	5	4	4	4	4	4	5	4	4	4	4	4
1	AM90	2	3	2	4	4	3	4	4	4	4	4	4	4	3	3	4	4	4	3	3	4	4	4	4
1	AM93	2	3	2	4	3	2	4	4	4	4	4	4	3	3	4	3	3	4	4	4	4	4	4	4
1	AM97	1	3	2	3	3	3	5	4	4	5	4	4	4	4	3	4	4	3	4	4	5	4	4	5
1	AM101	2	3	2	4	3	2	4	4	4	3	4	4	3	4	5	3	4	3	3	4	3	4	3	3
1	AM102	2	3	2	4	3	3	4	4	4	4	5	4	4	4	4	4	5	5	4	4	4	3	4	5
1	AM103	2	3	2	5	3	3	4	4	4	4	5	4	4	4	5	5	4	4	4	4	5	3	4	5
1	AM105	2	3	2	4	3	3	4	4	5	4	5	4	4	5	5	3	3	3	3	4	4	3	5	5
1	AM115	2	3	2	3	4	3	5	4	4	5	4	5	4	4	4	3	3	3	4	4	4	3	4	4
1	AM117	2	3	1	2	2	2	3	3	2	4	3	3	2	3	4	3	3	3	2	2	2	4	3	3
1	AM118	2	3	1	2	2	2	3	2	3	3	3	2	4	3	4	3	4	4	3	2	3	3	2	2
1	AM123	2	3	1	3	3	2	4	4	4	3	4	4	4	4	3	4	4	4	3	4	2	5	4	4
1	AM124	2	3	1	3	4	2	4	3	3	3	4	4	4	3	3	3	3	3	4	3	4	3	4	4
1	AM126	1	3	1	5	3	3	4	4	4	4	4	4	4	3	5	4	5	2	4	4	4	5	5	5
1	AM131	2	3	1	4	3	3	4	4	4	4	4	4	4	3	3	3	3	3	4	4	4	4	4	3
1	AM132	1	3	1	4	4	3	3	3	3	3	3	4	3	3	3	3	3	4	3	3	4	4	4	3
1	AM138	2	3	1	3	4	3	4	4	4	4	4	4	4	5	4	4	4	4	3	3	3	4	4	5
1	AM140	2	3	1	4	3	3	4	4	4	3	4	4	3	4	2	3	3	3	4	4	3	3	5	4
1	AM145	2	3	1	3	3	3	4	4	4	3	4	4	3	3	4	4	4	3	3	3	3	4	4	4
1	AM146	2	3	1	3	3	3	4	4	4	5	5	5	3	5	5	3	3	3	4	4	4	4	4	4
1	AM150	2	3	1	5	3	3	4	4	4	4	3	3	5	4	3	4	4	3	3	4	3	3	4	4
1	AM155	2	3	1	3	2	3	3	4	3	3	4	3	3	4	4	4	3	3	3	3	3	3	3	3
1	AM156	2	3	1	3	3	2	4	4	4	2	3	3	3	3	4	3	3	3	4	4	4	3	4	4
1	AM159	2	3	1	3	3	2	3	3	4	4	4	4	4	3	4	4	5	4	4	4	4	4	5	4
1	AM161	2	3	1	4	3	3	4	4	4	4	4	4	4	3	3	3	3	3	4	4	4	4	4	3
1	NW04	2	2	1	4	4	4	4	4	4	4	4	4	4	4	5	4	4	4	3	3	4	5	5	5
1	NW07	2	2	1	4	4	5	5	5	5	5	5	5	5	4	5	5	4	4	4	5	5	4	5	5
1	NW10	1	2	1	4	4	4	4	4	5	5	4	4	5	4	4	5	4	4	4	4	5	5	5	5
1	NW12	1	2	1	3	4	3	2	3	4	3	4	3	3	3	3	4	3	4	4	2	3	4	5	4
1	NW13	2	2	1	4	5	5	4	4	4	5	5	5	4	4	4	5	4	4	3	3	4	5	5	5
1	NW14	2	2	1	4	3	3	4	4	5	4	4	4	3	4	4	3	5	4	4	3	4	4	4	4
1	NW17	1	2	1	3	4	4	4	5	4	4	4	4	3	3	3	3	3	3	3	3	2	4	4	4
1	NW18	2	2	1	4	4	4	4	4	4	4	4	4	4	4	4	4	4	4	3	3	3	4	4	4
1	NW19	2	2	1	4	4	3	4	3	4	4	3	3	3	4	4	3	3	3	3	3	4	4	4	3
1	NW20	2	2	1	3	2	3	4	3	4	4	4	4	3	4	3	2	3	5	3	3	4	5	5	4
1	NW21	2	2	1	4	3	4	4	4	4	4	4	3	4	3	3	3	3	4	3	4	3	4	4	4
1	NW22	2	2	1	4	3	3	4	4	4	4	4	4	4	4	4	4	4	4	3	3	4	3	4	4
1	NW27	2	2	1	3	3	3	4	4	4	4	4	4	4	4	4	3	4	3	4	4	3	5	5	5
1	NW28	2	2	1	4	3	2	4	4	4	5	4	4	4	4	4	3	3	4	3	3	4	3	4	4
1	NW33	1	2	1	3	3	4	4	4	4	4	4	4	4	3	3	3	3	3	4	4	3	3	4	3
1	NW35	2	2	1	3	3	3	4	4	4	4	4	4	4	4	4	3	3	3	2	2	2	4	4	4
1	NW37	2	2	1	4	3	3	4	4	4	4	4	4	4	4	4	4	3	4	4	4	4	4	4	5
1	NW38	2	2	1	3	4	3	4	4	4	3	4	4	5	5	5	3	3	4	5	5	5	4	4	4
1	NW39	2	2	1	3	3	3	4	4	4	2	4	3	3	3	3	3	3	3	3	3	3	4	4	4
1	NW40	1	2	1	3	4	3	3	3	4	3	4	4	4	3	4	3	3	4	4	3	4	4	3	4
1	NW41	2	2	1	4	3	3	4	4	4	3	4	4	4	3	4	3	3	3	4	4	4	4	4	5
1	NW42	2	2	1	3	3	4	4	3	4	5	5	5	5	4	4	3	3	3	4	4	4	5	5	5
1	NW46	2	2	1	3	3	3	4	3	4	4	5	5	3	3	4	3	3	4	5	4	4	5	5	4
1	NW48	2	2	2	3	2	2	4	4	4	4	4	4	4	4	4	4	4	4	3	3	3	4	4	4
1	NW56	2	2	2	3	4	3	4	4	5	5	5	5	4	4	3	3	4	4	5	3	4	3	4	4
1	NW57	2	2	2	4	3	3	4	4	4	3	3	3	3	4	4	4	4	4	3	3	3	4	4	4
1	NW58	2	2	2	4	3	2	3	4	4	4	4	4	4	4	3	4	2	2	3	3	2	4	4	4
1	NW60	2	2	2	4	3	3	4	3	3	4	5	4	5	5	3	4	4	4	3	3	4	5	5	5
1	NW62	2	2	2	2	2	2	3	3	3	3	3	3	3	3	3	3	3	3	3	3	3	3	3	3
1	NW69	1	2	2	5	4	3	4	5	4	3	5	3	3	3	3	3	3	3	2	2	3	5	4	4
1	NW70	2	2	2	3	4	3	3	4	4	4	4	3	3	4	4	3	3	3	4	3	3	4	4	4
1	NW82	1	2	2	4	3	3	4	3	4	4	5	5	4	3	4	4	4	4	3	3	4	3	4	4
1	NW84	2	2	3	4	3	2	4	4	4	3	4	4	4	3	3	4	4	4	3	3	4	4	4	4
1	NW85	2	2	3	3	2	2	5	4	4	3	3	4	3	4	5	4	4	4	4	4	5	5	4	3
1	NW86	2	2	3	3	3	3	3	3	3	3	3	3	3	3	3	3	3	3	3	3	3	3	3	3
1	NW87	2	2	3	4	3	3	4	4	4	3	5	5	4	3	5	5	5	4	5	4	5	4	5	5
1	NW88	2	2	3	3	4	4	4	3	4	3	4	4	4	4	4	3	3	4	3	3	4	4	3	4
1	NW90	1	2	3	4	4	3	5	5	5	5	5	5	5	5	5	5	4	5	5	4	5	5	5	5
1	NW92	2	2	3	5	4	4	5	5	5	4	4	4	4	4	3	3	3	3	4	4	4	4	4	4
1	NW93	2	2	3	4	4	3	4	4	4	4	4	4	4	3	3	4	3	3	4	4	3	3	3	3
1	NW95	2	2	3	3	4	4	5	4	4	4	5	4	4	4	3	3	4	4	4	4	3	3	4	4
1	NW97	2	2	3	4	3	3	5	5	5	4	5	5	5	5	5	5	5	5	5	5	5	4	5	5
1	NW98	1	2	3	3	5	5	5	4	4	4	5	4	4	4	3	3	5	5	4	4	3	3	4	4
1	NW99	2	2	3	3	4	2	4	4	4	4	5	4	4	4	4	4	4	4	3	3	3	5	5	5
1	NW100	1	2	3	4	3	3	4	4	4	4	4	4	4	4	4	4	4	4	4	4	4	4	4	4
1	NW103	2	2	3	4	2	2	2	2	2	4	4	4	4	4	4	4	4	4	3	3	3	3	4	4
1	NW108	2	2	3	4	3	3	4	4	4	4	4	4	4	4	4	4	4	4	4	4	3	4	4	4
1	NW114	2	2	3	4	3	2	4	3	4	5	5	5	5	3	4	3	5	5	5	4	5	4	4	5
1	NW116	2	2	3	4	3	4	4	4	4	3	3	3	3	3	3	3	3	3	4	4	3	3	3	3
1	NW118	2	2	3	5	4	4	5	4	5	5	5	5	5	4	5	4	4	5	5	5	5	5	5	5
1	NW120	2	2	3	4	3	3	4	4	4	4	4	4	4	4	4	4	4	4	3	3	3	4	4	4
1	NW122	2	2	3	4	3	3	3	3	4	3	4	4	4	4	3	3	3	3	3	3	4	4	4	3
1	NW125	1	2	3	5	4	5	5	4	4	5	4	5	4	5	5	3	3	3	5	5	5	4	4	4
1	NW126	2	2	4	4	3	3	4	4	4	4	4	4	4	4	4	4	4	4	3	3	4	4	4	4
1	NW127	2	2	4	3	3	3	3	3	3	3	5	5	2	2	3	2	2	2	4	4	3	4	4	5
1	NW129	2	2	4	4	3	2	4	4	4	4	4	4	4	4	4	4	4	4	4	3	3	4	4	5
1	NW131	2	2	4	4	4	3	4	4	5	5	5	4	4	4	5	5	5	5	4	4	5	4	5	5
1	NW135	2	2	4	3	3	3	3	3	3	3	3	3	3	3	3	3	3	3	2	2	2	3	3	3
1	NW136	2	2	4	3	4	2	4	4	3	4	5	5	4	4	4	4	3	3	3	3	4	4	5	5
1	NW139	2	2	4	4	3	4	5	5	5	5	5	5	4	4	4	4	4	4	4	4	5	4	4	4
1	NW142	1	2	4	3	3	3	3	4	3	3	2	2	4	3	2	3	3	2	3	4	4	4	3	3
1	NW145	2	2	4	3	4	3	3	3	3	3	4	4	4	3	3	2	2	2	4	4	4	4	4	4
1	NW147	2	2	4	3	4	3	4	4	4	4	4	4	4	4	4	3	3	3	4	4	4	3	4	4
1	NW149	2	2	4	4	3	4	3	4	3	4	4	4	4	4	4	4	4	3	4	4	3	3	4	3
1	NW150	2	2	4	4	3	4	4	5	4	5	5	4	5	4	4	5	4	4	4	3	3	4	4	5
1	NW151	2	2	4	4	3	3	4	4	3	3	4	4	4	3	4	3	3	3	4	3	3	3	3	3
1	NW155	2	2	4	5	5	5	4	4	4	5	4	5	4	4	4	3	3	3	3	4	3	4	4	4
1	NW156	2	2	4	3	3	3	3	2	3	2	5	3	2	2	3	5	5	4	5	4	5	5	5	5
1	NW157	1	2	4	3	3	3	4	4	4	4	5	5	4	3	4	2	2	1	4	4	4	5	5	5
1	NW158	2	2	4	3	3	3	3	3	3	3	4	4	3	3	3	3	3	3	3	3	3	3	3	4
1	NW161	2	2	4	4	4	5	4	4	5	5	3	4	5	5	5	5	4	5	4	4	4	5	4	4
1	NW162	1	2	4	3	4	3	4	4	4	3	3	3	4	3	3	4	4	4	4	4	5	4	5	5
1	NW166	1	2	4	4	4	4	5	5	5	5	5	5	5	5	5	5	5	5	4	4	4	5	5	5
1	PY04	2	1	3	4	3	3	4	4	4	3	4	4	4	4	4	4	4	4	3	3	3	4	4	4
1	PY05	2	1	3	3	3	4	4	4	4	4	4	4	4	4	4	4	4	3	4	4	4	4	4	4
1	PY06	2	1	3	4	4	3	3	4	4	4	4	4	4	4	4	4	4	4	3	3	3	4	4	4
1	PY08	2	1	3	5	5	3	5	5	5	5	3	5	4	5	4	4	4	4	5	4	4	3	4	4
1	PY09	2	1	3	4	3	3	4	3	4	3	4	3	3	3	3	5	4	3	5	5	4	4	5	5
1	PY10	2	1	3	5	5	5	4	4	4	3	5	5	5	5	5	5	5	4	5	5	5	5	5	5
1	PY14	2	1	3	5	5	4	4	4	4	5	5	5	5	4	4	4	4	4	5	5	5	4	5	5
1	PY22	2	1	3	4	4	3	4	3	2	3	5	3	3	4	4	5	5	3	5	4	4	3	5	5
1	PY23	2	1	3	3	3	3	4	4	4	4	3	3	4	4	3	3	3	3	4	4	3	4	4	3
1	PY24	2	1	3	4	3	5	4	4	4	3	4	5	3	4	4	4	4	4	3	4	4	4	4	4
1	PY26	2	1	3	5	5	4	5	5	5	5	5	5	4	5	5	4	4	4	5	5	5	5	5	5
1	PY30	2	1	3	4	4	4	5	5	5	4	5	5	4	5	5	5	5	5	4	4	4	5	5	5
1	PY31	2	1	3	4	5	4	3	3	3	5	4	4	4	3	3	3	3	5	5	3	5	5	5	4
1	PY35	2	1	3	4	4	5	3	4	4	5	4	3	5	5	4	5	4	4	4	4	5	5	5	5
1	PY37	2	1	3	4	5	4	4	4	4	4	5	5	4	4	5	4	4	4	5	5	5	4	5	5
1	PY39	2	1	3	4	3	3	4	4	4	5	5	5	4	4	5	5	5	5	5	5	5	5	5	5
1	PY43	2	1	3	5	5	5	5	5	5	4	5	5	4	5	5	5	5	5	4	4	4	5	5	5
1	PY44	2	1	3	3	5	4	4	3	3	3	3	3	4	4	5	4	4	3	5	5	5	5	5	5
1	PY52	1	1	3	4	3	4	3	3	4	4	3	4	3	4	4	3	3	3	4	4	4	3	4	4
1	PY53	1	1	2	4	4	3	4	3	4	4	3	4	3	4	4	3	4	4	3	3	4	4	4	4
1	PY60	2	1	2	3	3	4	3	4	3	4	4	4	3	4	3	3	3	3	4	4	3	4	5	4
1	PY61	2	1	2	4	3	3	4	4	4	3	4	4	3	4	4	4	4	4	3	3	4	4	4	4
1	PY62	2	1	2	3	3	3	4	4	4	3	3	4	4	4	3	4	4	3	3	3	3	3	3	3
1	PY64	2	1	2	3	4	4	4	3	3	3	3	4	3	3	4	3	3	3	4	4	4	3	3	4
1	PY67	2	1	2	3	3	3	3	3	3	4	4	4	3	3	4	4	4	4	3	3	3	4	4	4
1	PY68	2	1	2	4	4	5	4	4	5	4	4	4	4	4	4	3	4	4	4	3	4	5	4	5
1	PY70	2	1	2	4	3	2	4	4	4	5	4	5	5	5	5	4	4	4	4	4	4	4	4	4
1	PY72	2	1	2	5	5	3	4	4	4	3	4	4	5	5	5	4	4	4	5	5	5	4	4	5
1	PY74	2	1	2	4	3	3	4	3	4	4	4	4	4	3	4	3	4	4	4	4	3	4	3	4
1	PY75	2	1	2	3	4	3	4	4	3	4	4	4	4	4	4	3	4	4	3	3	3	4	4	4
1	PY76	1	1	2	3	4	4	4	4	4	4	3	3	4	4	3	4	3	4	4	4	4	4	4	4
1	PY81	1	1	2	4	4	3	4	4	4	4	4	4	4	4	4	4	4	4	4	3	3	4	4	4
1	PY83	2	1	2	4	4	3	5	4	4	4	5	5	4	5	5	5	5	5	4	4	4	4	5	5
1	PY86	2	1	2	4	4	4	5	5	5	4	5	5	4	5	5	5	5	5	4	5	5	5	5	5
1	PY87	2	1	2	3	3	3	4	4	4	4	4	4	3	4	4	4	4	4	3	4	4	4	4	4
1	PY89	1	1	2	4	3	3	4	4	4	3	5	4	3	4	4	4	4	4	5	4	4	4	4	4
1	PY96	2	1	2	5	4	4	4	4	5	3	5	4	3	4	4	4	4	4	4	4	4	5	5	5
1	PY98	2	1	2	3	3	4	4	3	4	3	3	3	4	4	4	4	3	3	3	3	3	4	5	5
1	PY100	2	1	2	4	3	3	4	4	4	4	4	4	3	4	4	3	3	3	4	4	4	4	4	4
1	PY101	2	1	2	3	3	3	3	3	3	4	4	4	4	4	4	3	4	4	3	3	3	4	4	3
1	PY103	2	1	4	3	3	4	3	3	4	3	4	3	4	4	4	4	4	3	3	4	4	3	4	4
1	PY104	2	1	4	4	5	5	5	5	5	4	5	5	4	5	5	5	5	5	5	4	4	5	5	5
1	PY105	2	1	4	4	5	5	5	5	5	5	5	5	5	5	5	5	5	5	4	4	5	5	5	5
1	PY107	2	1	4	4	5	5	5	5	5	4	5	5	4	5	5	5	5	5	5	4	5	5	5	5
1	PY116	2	1	4	4	4	4	4	4	4	4	3	4	4	4	3	3	3	3	5	5	5	3	3	3
1	PY122	2	1	4	5	4	4	5	5	5	4	5	5	5	5	5	4	5	5	4	4	5	5	5	5
1	PY128	2	1	4	4	3	3	4	4	4	3	4	4	3	4	4	4	4	4	4	4	4	4	4	4
1	PY130	2	1	4	4	4	3	4	4	4	4	4	4	4	4	4	4	4	4	3	3	3	4	4	4
1	PY132	2	1	4	4	3	3	4	4	4	4	4	4	4	4	4	4	4	4	3	3	4	4	4	4
1	PY137	2	1	4	5	5	4	5	5	5	5	5	5	5	5	5	5	5	5	4	4	5	5	5	5
1	PY143	2	1	4	3	3	3	4	4	4	4	4	4	3	3	3	4	4	4	4	3	4	4	4	3
1	PY145	2	1	4	5	4	5	4	4	4	4	5	4	5	4	4	4	4	4	5	5	5	4	5	5
1	PY148	2	1	4	5	5	5	5	4	4	4	5	5	5	5	5	5	5	5	5	5	4	4	5	5
1	PY152	2	1	4	4	4	3	4	4	4	3	4	4	4	4	4	4	4	4	4	4	4	4	4	4
1	PY155	2	1	1	4	4	4	5	5	5	5	5	4	5	4	4	4	5	5	4	4	5	5	5	5
1	PY158	2	1	1	3	2	2	3	3	3	4	4	3	3	3	3	4	4	4	4	4	4	4	4	4
1	PY159	2	1	1	4	4	4	3	3	4	4	3	3	3	3	3	3	4	4	5	4	3	3	4	4
1	PY172	2	1	1	3	3	4	4	4	3	3	3	3	3	3	3	3	3	3	4	4	4	3	3	3
1	PY173	1	1	1	4	3	2	4	4	4	4	4	4	3	4	4	3	4	4	4	4	4	3	4	4
1	PY175	2	1	1	4	4	3	3	3	3	3	3	3	3	3	3	3	4	3	3	3	3	3	3	3
1	PY181	1	1	1	3	3	3	3	3	4	3	3	4	3	3	3	3	3	3	3	3	3	3	3	3
1	PY183	2	1	1	3	3	3	4	3	4	3	4	3	3	3	3	4	4	3	3	3	3	3	4	4
1	PY184	2	1	1	4	3	4	4	3	4	3	4	3	4	4	4	4	4	4	4	4	4	3	3	3
1	PY192	2	1	1	4	3	3	4	4	4	4	3	4	3	3	3	4	4	4	5	3	4	3	3	3
1	PY195	2	1	1	3	3	3	3	3	3	3	3	3	3	3	4	4	3	3	3	3	3	4	4	3
1	PY197	2	1	1	4	4	4	3	4	3	3	4	3	3	4	4	3	3	3	3	3	3	3	4	4
1	PY198	2	1	1	3	3	3	3	3	3	3	3	3	3	3	3	4	4	3	3	3	3	4	4	3
1	PY199	2	1	1	3	2	3	3	3	3	3	2	2	3	3	3	2	3	3	1	2	3	2	2	2
1	TP01	2	4	1	3	3	3	3	3	4	4	4	4	3	3	3	3	4	4	3	3	4	4	4	4
1	TP05	2	4	1	4	3	3	4	3	3	3	4	4	4	3	3	3	3	4	4	3	3	4	4	4
1	TP06	2	4	1	4	3	3	4	3	4	4	5	5	3	3	3	3	3	4	3	4	3	4	4	5
1	TP15	2	4	1	4	3	4	4	4	5	4	5	4	5	4	4	3	4	4	4	4	5	4	4	4
1	TP17	2	4	1	5	4	4	4	4	4	4	4	4	3	3	3	4	3	3	5	4	4	5	4	5
1	TP19	2	4	1	3	3	3	4	4	4	5	4	4	4	4	4	3	4	3	5	4	4	5	5	5
1	TP20	2	4	1	3	3	3	4	4	4	3	4	4	3	4	4	4	4	4	3	3	3	4	4	4
1	TP22	2	4	1	4	5	4	5	4	4	3	4	4	3	4	5	5	4	4	3	4	5	5	5	5
1	TP23	2	4	1	4	3	3	4	4	3	3	4	4	3	3	4	4	4	4	3	3	3	4	4	4
1	TP24	2	4	1	3	3	3	3	3	4	4	4	4	3	3	3	3	4	4	4	4	4	4	4	4
1	TP28	2	4	1	3	3	5	4	4	4	3	3	5	3	4	4	4	4	5	5	4	4	5	5	5
1	TP30	2	4	1	4	4	5	5	4	4	3	4	4	3	4	4	4	4	3	5	4	3	5	5	5
1	TP31	2	4	1	4	3	3	5	4	4	4	5	4	4	4	4	4	4	4	5	4	3	4	5	5
1	TP32	2	4	1	4	3	3	5	4	4	3	4	4	3	4	4	4	4	4	4	4	4	4	4	4
1	TP35	1	4	1	4	5	4	5	4	5	5	5	5	5	4	4	5	5	4	4	4	4	4	5	5
1	TP38	2	4	1	4	4	5	4	4	5	5	5	5	4	4	5	4	5	5	5	5	5	5	4	5
1	TP40	2	4	1	3	3	4	4	4	4	3	4	3	3	4	4	3	3	3	4	4	3	4	4	4
1	TP41	2	4	1	3	3	3	4	4	4	3	4	3	3	4	4	3	3	3	4	4	3	4	4	4
1	TP42	2	4	1	3	3	4	4	4	4	3	4	4	3	3	4	3	3	3	5	4	4	4	4	4
1	TP43	2	4	1	5	4	5	4	5	4	4	4	5	4	3	4	4	4	4	5	5	4	4	4	4
1	TP46	2	4	1	4	5	4	5	5	5	4	5	5	4	4	5	4	5	5	3	4	3	3	4	4
1	TP51	2	4	2	4	3	2	4	4	4	4	4	4	5	5	5	5	4	3	4	4	3	4	4	4
1	TP52	2	4	2	3	3	3	4	4	4	3	4	4	3	4	4	5	5	5	5	4	3	3	3	3
1	TP53	2	4	2	4	3	2	4	4	4	4	4	4	3	4	4	4	4	4	3	3	3	4	4	4
1	TP56	1	4	2	4	3	4	3	4	3	3	4	4	3	4	4	4	4	4	3	3	3	5	4	5
1	TP60	2	4	2	4	2	2	4	4	4	3	4	4	4	4	4	3	4	4	4	4	4	4	4	4
1	TP62	2	4	2	4	4	3	4	3	4	3	4	4	3	4	4	4	4	4	3	3	3	5	5	5
1	TP63	2	4	2	4	3	4	4	4	4	3	4	4	3	4	4	4	4	4	4	3	3	4	4	5
1	TP65	2	4	2	4	4	3	5	4	4	4	4	5	4	4	5	4	4	4	5	5	4	5	5	5
1	TP67	2	4	2	5	5	5	5	5	5	5	5	5	5	4	5	5	5	4	5	5	5	5	5	5
1	TP68	2	4	2	4	4	4	4	4	4	4	4	5	4	4	4	4	4	4	4	4	5	4	5	5
1	TP72	2	4	2	4	4	3	3	3	4	3	5	5	4	4	4	4	4	4	3	3	4	5	5	5
1	TP74	2	4	2	4	4	3	4	4	4	3	4	4	3	4	3	4	4	4	3	3	3	4	4	4
1	TP77	2	4	2	5	3	4	5	3	5	5	5	5	5	5	5	5	5	5	5	5	5	5	5	5
1	TP78	2	4	2	4	3	3	4	3	3	3	4	4	4	4	4	4	4	4	4	3	4	4	4	3
1	TP80	2	4	2	4	3	4	4	3	4	4	4	4	4	3	4	4	4	4	3	3	4	5	4	4
1	TP81	2	4	2	4	2	3	4	3	4	3	4	4	3	4	4	4	4	4	3	4	4	4	4	4
1	TP84	2	4	2	4	3	3	3	3	3	4	3	3	3	3	3	3	3	3	3	3	3	4	3	3
1	TP85	2	4	2	3	3	2	4	3	4	3	5	3	3	4	3	4	4	4	5	4	4	5	5	5
1	TP87	2	4	2	4	3	2	3	3	3	3	4	3	3	4	3	4	4	4	3	3	4	5	5	5
1	TP89	2	4	2	3	4	3	4	4	3	3	4	3	3	4	3	4	4	4	5	4	4	5	5	5
1	TP93	2	4	2	3	3	2	4	3	3	3	4	3	3	3	4	3	3	3	4	3	3	3	5	4
1	TP94	2	4	2	3	4	3	4	3	4	3	4	4	3	3	4	4	3	4	4	4	4	4	4	4
1	TP95	2	4	2	4	3	3	4	3	4	3	4	4	3	4	4	4	4	4	4	4	4	4	4	4
1	TP97	2	4	2	3	3	3	4	3	3	3	4	4	3	3	4	3	3	3	4	3	4	3	5	5
1	TP99	1	4	2	5	4	3	5	5	5	5	4	5	4	3	3	3	2	3	4	3	4	5	5	5
1	TP100	2	4	2	4	3	4	4	4	4	5	4	5	4	5	5	5	5	4	5	4	4	4	4	4
1	TP101	2	4	3	5	4	4	5	5	5	5	5	5	4	4	4	4	4	4	5	5	5	5	5	5
1	TP102	2	4	3	4	3	3	4	3	4	4	4	4	3	3	4	4	5	4	5	4	5	4	4	5
1	TP103	2	4	3	5	4	4	5	4	4	4	5	5	4	4	5	4	4	4	5	4	4	5	5	4
1	TP104	2	4	3	4	3	2	4	3	4	3	5	4	3	3	5	4	4	4	5	5	5	4	5	5
1	TP108	2	4	3	4	3	3	4	3	4	4	4	4	4	4	3	3	4	4	5	3	4	5	5	5
1	TP110	1	4	3	4	3	3	5	5	4	4	4	4	4	4	4	4	5	5	3	3	5	4	4	4
1	TP113	2	4	3	4	4	3	4	3	3	4	4	4	4	3	4	3	3	3	5	5	5	4	5	4
1	TP117	2	4	3	4	3	3	4	4	3	4	4	4	3	3	3	3	3	3	3	3	4	3	3	4
1	TP121	2	4	3	5	4	3	4	4	3	4	5	5	4	5	5	3	3	3	5	5	5	4	4	5
1	TP122	2	4	3	4	3	4	4	3	4	5	5	5	4	4	4	4	4	4	5	5	5	5	5	5
1	TP123	2	4	3	4	4	3	4	4	5	3	5	4	3	3	4	4	4	4	5	5	4	5	5	5
1	TP124	2	4	3	4	3	3	4	3	4	3	3	3	4	4	4	2	3	3	4	4	4	4	4	3
1	TP128	2	4	3	3	3	3	4	3	4	4	4	4	3	3	4	4	4	3	4	4	4	4	4	4
1	TP129	2	4	3	3	3	4	5	4	3	4	5	4	3	4	4	3	5	3	2	2	3	4	4	5
1	TP130	2	4	3	4	3	4	4	3	4	3	4	4	3	4	4	4	4	4	3	3	3	4	4	4
1	TP131	2	4	3	4	4	4	4	3	4	3	4	4	3	4	4	4	4	4	3	4	3	4	4	4
1	TP133	2	4	3	4	3	4	4	3	3	4	5	5	4	4	4	4	4	4	4	3	4	5	5	5
1	TP135	2	4	3	4	4	5	5	5	4	4	4	4	4	5	4	5	4	4	5	5	4	4	4	5
1	TP139	2	4	3	4	5	4	4	3	4	4	4	4	5	4	4	4	4	4	5	4	4	4	4	5
1	TP141	2	4	3	4	4	4	4	4	5	4	4	4	4	5	4	4	3	4	4	5	4	5	4	3
1	TP142	2	4	3	4	3	3	4	3	4	3	4	4	3	4	4	4	4	4	3	3	3	4	4	4
1	TP143	2	4	3	4	3	2	4	3	4	3	4	4	3	4	4	4	3	4	4	3	3	4	4	4
1	TP144	2	4	3	4	3	3	3	4	4	5	3	4	5	4	4	3	3	3	3	3	3	4	5	4
1	TP146	2	4	3	3	3	3	4	3	4	4	5	4	3	3	4	2	3	3	4	4	4	5	5	4
1	TP148	2	4	3	4	3	2	4	3	3	4	4	4	3	3	4	3	3	2	5	5	4	4	4	4
1	TP157	2	4	4	3	3	3	4	3	4	4	4	4	3	3	3	3	4	4	4	4	4	4	4	4
1	TP158	2	4	4	4	3	2	4	3	4	4	4	4	4	4	4	4	4	4	3	3	3	4	4	4
1	TP166	2	4	4	5	4	5	4	4	4	5	4	4	4	4	4	4	5	5	4	4	4	4	4	5
1	TP169	2	4	4	4	3	3	5	4	4	4	5	4	4	4	5	4	4	5	4	4	5	4	4	5
1	TP170	2	4	4	5	5	5	4	4	3	4	3	4	5	4	4	4	4	4	4	5	4	4	4	4
1	TP172	2	4	4	4	4	5	4	3	4	4	5	5	4	5	4	4	5	5	4	4	4	4	4	5
1	TP177	2	4	4	4	3	3	4	3	4	4	4	4	3	4	4	4	4	4	4	4	4	4	4	4
1	TP178	2	4	4	3	3	4	3	3	3	3	4	3	3	3	3	4	3	3	3	3	3	4	3	3
1	TP179	2	4	4	4	4	3	4	3	4	5	4	4	5	4	4	4	4	4	5	5	5	4	4	4
1	TP181	2	4	4	4	4	5	4	3	4	3	4	4	4	5	4	3	3	3	3	4	5	4	5	5
1	TP182	2	4	4	4	3	4	4	3	4	3	4	4	4	3	4	4	4	3	4	3	4	4	4	3
1	TP183	2	4	4	5	5	5	5	4	5	5	5	5	5	5	5	4	5	4	5	5	5	5	5	5
1	TP184	2	4	4	3	3	3	3	4	4	3	3	3	4	3	3	3	4	4	4	3	3	4	4	3
1	TP189	2	4	4	4	3	3	5	5	5	4	5	5	5	5	5	5	5	5	4	5	4	4	5	5
1	TP190	2	4	4	5	5	4	5	4	5	4	5	5	4	5	5	5	5	5	4	4	5	5	5	5
1	TP193	2	4	4	4	5	5	5	5	4	5	5	5	5	4	4	4	4	4	5	5	5	4	4	5
1	TP195	2	4	4	5	5	4	5	4	5	5	5	4	5	4	5	5	5	5	4	4	4	5	5	5
1	TP196	2	4	4	4	3	3	4	4	4	4	5	4	4	4	4	4	4	4	3	3	3	3	4	5
1	TP200	2	4	4	5	4	3	4	4	4	4	5	4	4	4	4	4	4	4	3	3	3	4	4	4

## Sheet: Dataset2
dataset	ID	Sex	Univeraity	Year	CI1	CI2	CI3	CP1	CP2	CP3	CC1	CC2	CC3	CC4	IMT1	IMT2	IMT3	IMT4	IMT5	IS1	IS2	IS3	SC1	SC2	SC3
2	AM02	2	3	4	3	3	3	3	3	4	4	3	3	3	4	3	4	4	4	4	3	4	4	4	4
2	AM03	2	3	4	3	3	3	3	4	3	2	3	3	2	3	3	2	2	2	3	3	3	4	4	4
2	AM06	2	3	4	3	3	3	3	4	3	4	4	4	3	3	4	3	2	2	4	4	4	3	3	3
2	AM08	2	3	4	4	4	3	5	3	5	4	4	3	3	4	4	3	3	3	4	3	3	5	5	5
2	AM13	2	3	4	4	4	3	4	4	4	3	5	5	4	4	4	4	4	4	4	4	4	5	5	5
2	AM15	2	3	4	4	4	3	5	4	4	4	3	4	3	4	4	4	4	4	4	3	4	3	3	4
2	AM16	2	3	4	3	3	2	2	2	3	4	3	4	4	3	3	4	3	4	4	4	3	3	3	3
2	AM17	1	3	4	4	3	3	4	4	3	4	4	5	5	5	5	5	5	5	4	4	4	4	4	4
2	AM19	2	3	3	3	2	3	3	3	2	3	3	3	3	3	2	3	3	3	2	2	2	3	3	3
2	AM22	2	3	3	3	2	2	4	3	3	3	4	4	4	4	3	4	4	4	3	3	4	4	4	4
2	AM25	2	3	3	4	2	3	5	4	3	3	4	4	3	4	2	3	4	3	2	2	3	2	4	4
2	AM26	2	3	3	3	3	3	4	3	3	3	3	3	3	4	3	3	4	4	3	3	3	4	4	3
2	AM30	1	3	3	4	4	3	4	4	4	4	4	3	4	4	5	5	4	4	4	4	4	4	4	5
2	AM35	1	3	3	4	4	4	4	5	5	4	4	5	4	4	5	5	4	4	5	4	4	5	5	5
2	AM36	2	3	3	4	4	3	4	4	5	4	4	4	4	4	4	5	4	4	5	4	5	4	4	4
2	AM37	2	3	3	3	4	3	5	5	4	5	4	5	4	4	5	5	5	5	4	4	4	5	5	5
2	AM39	2	3	3	3	2	2	3	3	3	2	3	3	2	3	2	3	3	3	2	2	3	3	3	3
2	AM40	2	3	3	3	3	3	3	3	4	3	3	4	3	3	3	4	4	4	3	4	4	4	4	4
2	AM42	1	3	3	4	3	3	4	4	4	3	4	4	3	3	3	2	3	3	4	3	3	4	4	4
2	AM44	2	3	3	3	4	3	3	3	4	3	4	4	3	3	3	3	3	3	4	4	3	3	3	3
2	AM45	2	3	3	2	3	3	3	3	2	4	3	3	4	3	4	3	3	3	4	4	2	4	4	4
2	AM46	2	3	3	4	4	3	4	3	4	3	3	3	3	3	4	3	4	3	4	3	3	4	4	4
2	AM48	2	3	3	4	4	4	4	4	4	3	3	3	3	3	3	3	3	2	2	2	2	4	3	3
2	AM49	2	3	3	3	4	2	3	3	3	3	4	3	3	3	3	3	4	4	4	3	3	3	3	3
2	AM51	2	3	3	3	3	3	3	3	4	4	4	4	4	3	3	3	3	3	3	3	4	3	3	3
2	AM52	2	3	3	3	3	4	4	4	4	4	3	3	4	4	3	4	3	3	4	4	4	4	4	3
2	AM54	2	3	3	3	3	3	3	3	3	2	3	2	3	3	2	2	3	3	3	3	3	4	4	4
2	AM55	1	3	3	3	3	3	3	4	2	3	3	3	3	3	2	2	3	3	3	3	3	3	4	3
2	AM58	2	3	3	4	4	3	4	4	4	3	3	3	4	4	4	4	4	4	4	4	4	4	4	3
2	AM59	2	3	3	4	3	3	3	3	4	3	3	3	3	3	4	3	3	3	4	4	4	3	4	4
2	AM62	2	3	3	2	3	2	3	3	3	3	4	4	3	3	1	1	1	4	4	4	4	3	4	4
2	AM63	2	3	3	4	3	3	4	4	4	3	3	3	3	3	3	3	3	3	3	3	3	3	3	3
2	AM64	2	3	3	4	4	2	5	4	5	4	3	4	4	3	3	3	3	3	4	4	3	3	3	3
2	AM67	2	3	3	3	2	2	3	3	3	2	3	2	3	4	2	3	2	2	3	3	3	3	4	3
2	AM69	1	3	3	3	2	2	4	4	3	4	4	4	4	3	4	3	3	3	4	3	4	3	3	4
2	AM71	2	3	2	3	3	2	4	3	3	3	4	4	3	4	4	4	3	4	4	4	4	4	4	4
2	AM75	2	3	2	3	3	3	4	4	4	3	5	4	4	4	3	3	3	3	3	3	3	4	4	3
2	AM76	2	3	2	5	4	3	4	4	5	5	5	4	4	4	4	4	5	4	5	4	4	4	4	5
2	AM77	2	3	2	3	3	3	4	4	4	4	4	4	3	3	4	4	4	4	3	3	3	3	4	4
2	AM78	2	3	2	3	3	3	4	4	4	3	4	3	4	4	3	3	3	4	4	4	4	4	4	4
2	AM82	2	3	2	4	2	2	4	3	4	3	2	4	3	3	4	4	4	3	3	3	3	4	4	3
2	AM83	2	3	2	3	3	2	4	4	4	3	4	4	3	3	3	3	4	4	3	3	3	4	5	4
2	AM86	2	3	2	4	3	3	3	3	3	4	4	4	4	3	3	4	3	4	3	3	4	3	3	3
2	AM87	2	3	2	4	4	4	5	4	4	4	5	5	4	4	4	5	4	4	4	4	4	3	5	5
2	AM89	2	3	2	4	4	3	5	5	4	4	4	4	4	4	4	2	2	2	3	3	3	4	4	4
2	AM91	2	3	2	4	3	3	4	4	4	3	4	3	3	4	3	3	3	4	4	4	4	4	4	4
2	AM92	2	3	2	4	4	3	4	4	4	3	4	3	3	3	4	4	3	3	4	4	3	2	4	4
2	AM94	1	3	2	3	4	3	4	3	4	3	3	4	3	3	3	3	3	3	4	4	3	4	5	3
2	AM95	1	3	2	4	3	2	4	3	3	2	4	3	4	4	4	3	3	3	4	3	4	4	4	3
2	AM96	2	3	2	3	4	3	4	4	4	4	4	4	4	4	4	3	4	3	3	3	4	4	4	4
2	AM98	2	3	2	3	4	3	4	4	4	4	3	4	4	3	4	3	3	3	4	4	4	3	3	3
2	AM99	2	3	2	3	3	3	3	3	3	4	3	4	4	3	3	3	3	4	4	3	4	4	4	3
2	AM100	2	3	2	3	3	2	5	3	5	3	3	4	5	3	5	5	5	5	4	3	3	5	5	5
2	AM104	2	3	2	4	3	3	4	4	4	4	4	4	3	3	4	3	3	3	4	4	4	3	5	5
2	AM106	2	3	2	4	4	3	4	4	4	4	5	5	5	5	4	4	4	4	4	4	4	5	5	5
2	AM107	2	3	2	4	4	3	4	4	4	4	5	5	4	4	5	4	4	4	4	4	4	3	5	5
2	AM108	2	3	2	4	3	3	4	4	4	5	5	5	4	4	5	4	4	4	4	4	4	4	4	5
2	AM109	2	3	2	5	3	2	4	4	4	4	5	4	3	3	4	4	3	3	4	3	4	5	5	5
2	AM110	2	3	2	4	3	3	4	4	4	2	4	2	3	3	4	3	4	4	4	4	4	4	3	4
2	AM111	2	3	2	3	3	2	3	3	4	4	4	4	4	5	5	4	4	4	5	4	4	5	5	4
2	AM112	1	3	2	5	4	4	5	4	5	4	3	5	5	5	5	4	3	3	4	4	5	4	4	3
2	AM113	2	3	2	4	3	3	4	4	4	5	5	5	5	4	4	4	4	4	4	4	4	4	4	4
2	AM114	2	3	2	4	3	3	4	4	4	4	4	4	3	3	4	4	3	3	3	3	3	4	4	3
2	AM116	2	3	1	3	3	2	3	4	4	3	4	4	3	3	3	3	3	3	3	4	4	4	5	4
2	AM119	2	3	1	3	3	3	3	3	2	4	4	4	4	4	3	4	4	3	3	3	3	3	4	4
2	AM120	1	3	1	3	2	2	3	3	2	3	3	2	4	4	3	4	3	3	3	3	3	3	3	3
2	AM121	2	3	1	2	2	2	3	3	3	3	3	3	4	4	3	3	3	3	4	3	3	2	4	4
2	AM122	2	3	1	3	3	2	3	4	4	3	4	4	3	3	3	3	3	4	3	3	3	3	4	4
2	AM125	2	3	1	3	3	3	4	4	4	3	3	4	4	3	4	3	4	4	3	4	4	3	4	4
2	AM127	2	3	1	3	2	2	5	4	4	4	4	4	4	4	5	3	3	4	3	3	3	3	3	3
2	AM128	2	3	1	4	3	3	3	3	3	3	5	3	3	3	4	3	4	4	3	4	4	4	5	5
2	AM129	2	3	1	4	3	2	3	3	4	3	3	4	3	3	4	4	4	3	3	3	3	3	3	3
2	AM130	1	3	1	4	3	3	4	4	3	4	3	4	3	4	4	3	3	3	4	4	3	4	4	4
2	AM133	2	3	1	3	3	3	3	4	3	4	3	4	3	4	3	4	3	4	3	4	3	4	3	3
2	AM134	2	3	1	3	3	3	4	4	4	4	4	4	4	4	4	4	5	5	4	4	4	3	4	4
2	AM135	2	3	1	3	3	3	4	4	4	4	4	4	4	4	4	4	3	3	3	3	3	4	4	4
2	AM136	2	3	1	3	4	3	3	3	3	3	3	3	3	3	3	3	3	3	3	3	3	4	4	4
2	AM137	2	3	1	3	3	3	4	4	4	4	3	3	4	4	4	3	4	3	3	3	3	4	4	4
2	AM139	2	3	1	4	3	4	4	4	5	4	5	5	4	5	5	4	4	4	3	4	4	4	5	5
2	AM141	2	3	1	3	3	2	4	4	4	3	4	3	4	3	3	3	3	3	4	4	4	4	4	4
2	AM142	2	3	1	3	4	3	4	4	4	4	4	5	4	5	4	4	4	3	3	3	3	4	4	4
2	AM143	2	3	1	3	4	3	4	4	4	3	4	4	4	4	4	4	4	3	4	4	3	4	4	4
2	AM144	2	3	1	5	3	2	5	4	3	4	5	5	3	5	5	3	5	4	4	4	4	3	5	5
2	AM147	2	3	1	3	3	3	3	3	4	3	3	5	3	2	3	3	3	2	4	3	3	4	4	4
2	AM148	2	3	1	3	3	3	4	4	4	4	4	4	4	4	3	3	3	4	4	4	4	4	4	5
2	AM149	2	3	1	4	3	3	3	5	3	4	3	4	4	4	3	3	4	4	3	3	3	3	3	3
2	AM151	2	3	1	3	3	3	4	3	4	3	4	5	4	3	4	3	3	3	4	4	4	4	4	5
2	AM152	2	3	1	3	3	2	4	4	3	4	4	5	3	4	4	2	2	4	4	4	4	5	5	5
2	AM153	2	3	1	3	3	2	4	4	3	4	4	5	4	4	3	3	4	4	3	4	3	4	5	4
2	AM154	2	3	1	2	3	2	4	4	4	4	3	4	3	3	4	3	3	3	3	3	3	3	4	4
2	AM157	1	3	1	3	4	2	3	3	3	4	5	5	4	4	3	3	3	3	3	3	3	3	4	4
2	AM158	1	3	1	4	3	3	3	4	4	4	5	4	4	4	3	3	3	4	4	4	4	4	4	4
2	AM160	2	3	1	4	3	3	4	5	4	5	4	5	4	4	4	4	3	3	4	4	3	5	5	4
2	NW01	2	2	1	3	4	3	2	3	4	3	4	3	3	3	3	4	3	4	4	2	3	4	5	4
2	NW02	1	2	1	3	4	4	4	4	5	4	5	4	5	4	3	4	4	3	5	4	4	3	4	4
2	NW03	2	2	1	4	3	3	4	4	4	4	4	4	4	3	4	3	3	3	4	4	3	3	5	5
2	NW05	2	2	1	5	4	2	5	5	5	3	5	5	3	4	5	3	3	5	4	4	5	5	5	5
2	NW06	2	2	1	3	3	3	3	3	3	4	3	4	3	3	3	3	3	3	3	4	4	3	3	3
2	NW08	1	2	1	4	4	3	4	3	3	3	3	3	3	4	4	4	3	4	4	3	4	4	4	3
2	NW09	1	2	1	3	3	3	3	5	4	4	4	4	3	3	3	3	3	3	3	3	2	4	4	4
2	NW11	2	2	1	3	2	2	5	3	3	4	4	4	3	3	4	2	2	2	3	2	3	5	5	5
2	NW15	2	2	1	4	4	4	4	4	4	3	3	3	4	4	4	4	4	3	5	4	4	4	4	4
2	NW16	2	2	1	3	5	4	4	4	4	4	3	3	3	3	2	3	2	2	3	4	4	3	4	5
2	NW23	2	2	1	2	2	2	3	4	3	3	4	4	3	3	3	2	2	2	3	3	3	4	4	4
2	NW24	2	2	1	3	3	3	4	3	4	3	4	4	3	3	4	3	3	3	3	4	4	4	4	4
2	NW25	2	2	1	4	4	4	4	4	4	5	5	5	5	4	4	5	5	5	4	4	5	4	5	5
2	NW26	2	2	1	3	3	3	4	4	4	4	4	4	4	4	4	3	3	3	4	3	3	4	4	4
2	NW29	2	2	1	4	3	4	4	3	3	3	4	4	4	3	4	3	4	3	4	3	3	4	4	4
2	NW30	2	2	1	3	4	2	3	4	4	3	4	4	4	3	4	3	3	3	2	3	3	3	3	3
2	NW31	2	2	1	4	3	3	3	3	4	3	4	4	3	4	3	4	3	3	2	2	3	4	4	4
2	NW32	2	2	1	3	5	5	4	3	3	3	4	3	4	3	4	4	4	4	3	3	3	5	4	3
2	NW34	2	2	1	3	3	2	4	3	4	3	3	4	4	3	4	4	4	4	4	3	3	4	4	4
2	NW36	2	2	1	4	5	4	4	4	5	5	5	5	4	4	5	4	4	5	5	5	4	4	4	5
2	NW43	2	2	1	4	3	4	3	3	3	3	4	3	4	3	3	3	3	3	5	4	4	5	5	5
2	NW44	1	2	1	3	3	3	5	5	5	5	5	5	4	3	4	3	4	3	4	4	4	5	5	5
2	NW45	2	2	1	3	3	4	3	4	3	4	4	4	3	3	4	4	4	3	4	3	4	4	3	3
2	NW47	2	2	1	5	4	4	5	5	5	5	5	5	5	4	5	5	4	4	4	5	5	5	4	5
2	NW49	2	2	2	4	3	2	4	4	4	4	5	4	3	3	4	3	3	3	4	4	4	4	4	4
2	NW50	2	2	2	3	3	3	5	5	4	5	4	4	4	5	4	5	5	4	5	4	5	5	5	5
2	NW51	2	2	2	4	3	4	4	4	4	3	3	4	4	4	4	3	3	4	4	3	4	4	3	4
2	NW52	2	2	2	4	3	2	4	3	3	3	3	3	3	3	4	3	3	3	3	3	3	3	3	3
2	NW53	2	2	2	4	4	4	5	4	4	4	5	4	3	3	3	3	3	4	3	3	4	5	5	5
2	NW54	2	2	2	4	4	3	4	4	4	3	4	4	4	4	4	3	3	4	4	3	3	4	4	4
2	NW55	1	2	2	3	4	4	4	4	4	4	5	5	4	4	3	4	4	4	3	3	4	3	4	4
2	NW59	2	2	2	3	3	2	4	3	4	4	5	4	4	3	4	3	3	3	4	4	4	4	5	5
2	NW61	2	2	2	4	2	2	3	3	4	3	5	3	3	3	3	3	3	3	5	3	5	3	4	4
2	NW63	2	2	2	3	3	2	4	4	5	3	4	4	4	4	4	4	3	4	3	3	3	5	5	5
2	NW64	1	2	2	4	4	3	3	3	3	4	4	4	3	4	4	3	4	4	3	3	4	4	5	5
2	NW65	1	2	2	2	3	4	3	3	4	5	4	4	4	4	4	4	4	4	4	5	4	4	4	5
2	NW66	1	2	2	2	4	4	4	2	4	4	4	4	4	4	4	3	3	4	3	3	3	4	4	4
2	NW67	2	2	2	3	4	3	3	4	4	5	5	5	3	3	4	4	5	4	4	5	4	5	4	5
2	NW68	2	2	2	3	4	4	4	4	3	3	4	4	4	4	3	4	3	3	3	4	4	3	4	3
2	NW71	2	2	2	3	3	3	3	3	3	4	4	4	3	3	3	2	2	2	2	2	3	4	3	3
2	NW72	2	2	2	3	3	3	5	3	5	4	5	4	5	5	5	2	2	4	5	5	5	5	5	5
2	NW73	2	2	2	3	4	3	4	2	3	4	4	4	3	3	4	2	3	2	4	3	4	3	3	4
2	NW74	1	2	2	4	3	3	4	4	4	4	4	4	4	4	4	4	5	5	4	4	5	5	5	5
2	NW75	2	2	2	4	5	4	5	5	5	4	5	5	5	5	5	5	5	4	4	4	5	4	4	5
2	NW76	2	2	2	4	3	3	5	4	4	5	5	5	4	5	5	5	5	5	5	4	4	5	5	5
2	NW77	2	2	2	3	3	4	3	3	4	5	4	5	4	4	4	4	4	4	3	3	3	3	3	5
2	NW78	2	2	2	4	3	2	4	5	4	3	4	5	4	4	4	4	4	4	2	4	3	4	4	4
2	NW79	2	2	2	3	4	3	4	4	4	5	5	5	4	4	4	5	5	5	4	4	4	5	5	5
2	NW80	2	2	2	4	2	2	4	4	4	5	5	5	3	3	3	5	4	5	5	3	3	5	5	5
2	NW81	2	2	2	4	3	3	4	4	4	3	3	3	3	4	4	4	4	4	2	4	3	4	4	4
2	NW83	2	2	2	5	5	5	5	5	5	5	5	5	4	5	5	4	5	4	5	5	5	5	5	5
2	NW89	2	2	3	4	3	2	4	4	4	4	4	4	3	3	3	4	4	3	4	4	4	3	3	4
2	NW91	2	2	3	4	3	3	5	3	3	4	4	4	4	4	4	4	4	4	3	3	4	3	4	4
2	NW94	2	2	3	3	4	4	5	4	4	4	5	4	4	4	3	3	4	4	4	4	3	3	4	4
2	NW96	2	2	3	4	3	3	4	4	4	4	4	4	4	4	4	4	4	4	3	3	3	4	4	4
2	NW101	1	2	3	5	4	5	5	4	4	5	4	5	4	5	5	3	3	3	3	4	5	4	4	4
2	NW102	2	2	3	4	4	2	4	4	3	5	4	5	5	4	4	4	4	4	3	3	4	4	4	4
2	NW104	2	2	3	4	3	3	5	4	4	4	4	4	3	4	3	4	4	3	5	4	3	3	3	4
2	NW105	2	2	3	3	3	3	4	4	4	5	4	5	4	3	4	4	4	3	4	3	3	4	4	4
2	NW106	1	2	3	4	3	3	4	4	4	4	4	4	4	5	4	4	4	4	4	4	5	5	4	4
2	NW107	2	2	3	3	3	4	4	4	4	4	4	4	4	4	4	4	4	4	3	3	4	4	4	4
2	NW109	2	2	3	4	3	2	3	4	4	5	5	5	3	4	3	5	5	5	4	4	4	4	5	5
2	NW110	2	2	3	3	3	3	4	5	5	5	4	4	5	5	4	4	4	5	5	4	5	3	4	4
2	NW111	2	2	3	3	4	4	3	4	4	3	4	3	4	3	3	4	4	3	3	3	4	3	4	4
2	NW112	1	2	3	4	3	3	4	4	4	4	5	4	4	4	4	3	3	3	5	4	4	4	5	5
2	NW113	2	2	3	5	4	5	5	4	4	5	5	5	4	4	5	5	5	4	5	5	5	5	5	5
2	NW115	2	2	3	5	3	3	5	5	5	5	5	5	5	5	5	5	5	5	5	5	5	5	5	5
2	NW117	2	2	3	5	4	3	5	5	5	4	5	5	4	4	4	5	4	4	5	5	5	5	5	5
2	NW119	1	2	3	5	4	4	4	4	3	4	5	4	5	4	5	4	5	5	4	4	4	4	5	5
2	NW121	2	2	3	3	4	2	4	4	4	5	4	3	4	4	4	4	4	4	2	4	3	4	4	3
2	NW123	1	2	3	4	4	3	4	4	4	4	4	4	3	4	4	3	4	3	4	3	4	4	4	4
2	NW124	1	2	3	3	4	4	5	4	4	5	5	4	4	4	4	3	4	4	5	4	4	5	5	5
2	NW128	1	2	4	5	4	4	5	5	5	5	5	5	5	5	5	5	5	5	5	5	5	5	5	5
2	NW130	2	2	4	3	4	3	4	3	4	3	4	4	3	3	4	3	3	3	3	4	4	4	5	5
2	NW132	2	2	4	4	4	3	4	4	3	4	3	4	3	3	3	3	3	3	3	3	3	3	3	3
2	NW133	2	2	4	4	5	5	4	4	4	4	3	4	4	5	5	5	4	4	3	3	4	4	4	5
2	NW134	1	2	4	4	3	4	4	3	3	4	4	4	3	4	4	4	3	4	4	4	3	4	4	3
2	NW137	2	2	4	4	4	3	4	3	4	4	4	4	5	4	3	4	4	4	4	4	3	5	4	4
2	NW138	2	2	4	3	4	3	4	3	3	3	4	4	3	4	4	4	3	3	3	4	3	3	4	3
2	NW140	2	2	4	4	2	3	2	3	2	4	3	4	4	3	3	3	3	4	5	4	3	2	2	3
2	NW141	2	2	4	3	4	4	3	3	3	3	4	4	3	4	4	3	3	3	4	4	4	4	4	4
2	NW143	2	2	4	4	5	4	3	4	3	4	4	3	5	4	3	5	4	3	4	4	4	5	4	3
2	NW144	2	2	4	2	2	2	3	3	3	2	3	2	3	3	3	3	3	3	3	3	3	4	4	5
2	NW146	1	2	4	3	3	3	4	4	4	2	3	4	4	4	4	2	2	2	4	4	3	3	4	4
2	NW148	2	2	4	3	4	4	3	3	4	4	4	4	3	2	5	2	3	3	5	5	5	4	5	4
2	NW152	2	2	4	3	3	3	3	3	3	3	3	4	4	3	4	3	3	3	3	3	3	3	3	3
2	NW153	2	2	4	4	4	4	4	4	4	4	4	4	4	4	4	4	4	4	3	3	3	4	4	4
2	NW154	2	2	4	4	3	2	4	4	4	4	4	4	4	4	4	4	4	4	2	3	4	4	4	4
2	NW159	2	2	4	3	3	2	4	4	4	5	5	5	4	3	4	3	4	2	4	4	4	5	5	5
2	NW160	2	2	4	4	4	3	3	3	3	3	3	3	3	3	3	3	3	3	3	3	3	3	3	3
2	NW163	2	2	4	3	3	3	4	3	4	3	4	4	3	3	4	3	4	3	4	3	3	4	4	4
2	NW164	2	2	4	3	3	3	4	4	4	4	3	4	4	5	5	3	3	3	3	4	3	4	4	4
2	NW165	2	2	4	3	3	3	3	3	4	3	3	3	3	3	3	3	4	4	3	4	3	3	4	3
2	PY01	1	1	3	4	4	5	5	5	5	5	4	5	5	4	4	4	5	5	4	5	5	5	5	4
2	PY02	2	1	3	4	3	3	4	4	4	3	4	4	3	4	4	4	4	4	3	3	4	4	4	4
2	PY03	2	1	3	3	3	3	4	4	4	4	5	5	3	4	4	3	3	3	4	4	4	3	5	5
2	PY07	2	1	3	5	4	5	3	3	5	4	3	4	3	3	4	4	4	4	4	4	5	5	5	5
2	PY11	2	1	3	3	4	3	4	3	4	3	4	4	4	4	4	3	4	4	3	3	4	4	5	5
2	PY12	2	1	3	4	3	3	4	3	3	5	4	5	3	3	4	4	4	4	5	4	5	5	4	5
2	PY13	2	1	3	2	4	4	5	4	5	4	5	5	4	4	4	5	5	5	5	5	5	5	5	5
2	PY15	1	1	3	4	3	4	4	4	3	5	5	4	4	4	5	5	4	4	5	5	5	4	4	5
2	PY16	2	1	3	5	4	3	5	5	5	5	5	5	5	5	5	5	5	5	4	4	4	5	5	5
2	PY17	2	1	3	4	4	3	3	3	4	4	5	4	5	5	4	5	5	5	4	4	5	4	5	5
2	PY18	2	1	3	3	4	3	4	3	4	3	3	4	3	3	4	4	4	3	4	3	3	4	4	4
2	PY19	2	1	3	4	3	3	5	4	3	4	5	4	5	5	5	4	4	4	5	5	5	5	5	5
2	PY20	2	1	3	5	5	5	5	5	5	4	5	5	4	5	5	5	5	5	4	4	4	5	5	5
2	PY21	2	1	3	4	4	3	4	5	5	3	4	4	3	4	4	4	4	4	3	4	3	4	4	4
2	PY25	2	1	3	3	3	3	4	4	4	3	4	4	3	4	4	4	4	4	3	3	4	4	4	4
2	PY27	2	1	3	4	3	4	3	3	3	3	4	3	4	4	3	4	4	4	4	4	4	4	4	4
2	PY28	2	1	3	3	4	4	3	3	3	3	4	3	3	3	4	4	4	4	5	5	4	4	4	4
2	PY29	2	1	3	3	3	3	3	3	3	3	3	3	3	4	4	3	3	3	3	3	3	3	3	3
2	PY32	2	1	3	3	3	3	3	3	3	3	3	3	3	3	3	3	4	4	3	3	3	3	3	3
2	PY33	2	1	3	4	3	2	4	4	4	3	4	4	3	4	4	4	4	4	3	4	4	3	3	3
2	PY34	2	1	3	3	2	2	3	3	3	3	3	3	3	3	4	4	3	3	3	3	3	3	3	3
2	PY36	2	1	3	4	4	3	4	4	4	5	5	5	3	4	4	4	4	4	5	5	5	4	3	5
2	PY38	2	1	3	5	4	4	5	4	4	4	5	4	4	4	4	4	4	4	4	5	5	4	5	5
2	PY40	2	1	3	5	4	4	4	4	3	4	5	4	3	4	5	5	3	3	3	3	4	4	5	5
2	PY41	2	1	3	4	4	3	4	3	3	3	3	4	3	4	4	4	3	3	3	3	3	5	5	4
2	PY42	2	1	3	4	4	4	5	5	5	4	5	4	4	4	4	3	3	4	5	5	4	5	5	5
2	PY45	2	1	3	5	5	5	5	5	5	4	4	4	3	4	4	4	4	4	3	3	4	4	4	4
2	PY46	1	1	3	3	3	3	4	4	4	4	4	4	3	4	5	4	4	4	4	4	4	4	4	4
2	PY47	2	1	3	4	5	5	4	4	4	4	5	5	5	5	5	4	4	4	4	5	4	4	5	5
2	PY48	2	1	3	3	3	3	3	3	3	2	3	3	3	2	3	3	3	3	4	4	4	3	3	3
2	PY49	2	1	3	4	3	3	4	4	4	4	4	4	3	4	4	4	4	4	3	3	4	4	4	4
2	PY50	2	1	3	4	3	2	4	4	4	3	4	4	3	4	4	4	4	4	3	3	4	4	4	4
2	PY51	2	1	3	3	3	3	4	4	4	5	5	5	4	5	5	4	5	5	4	5	5	4	5	4
2	PY54	2	1	2	3	3	3	4	4	4	5	4	5	4	4	4	4	4	4	3	3	4	4	4	4
2	PY55	2	1	2	3	3	3	3	4	4	4	4	4	3	4	4	4	4	4	4	3	3	4	4	4
2	PY56	1	1	2	4	4	3	4	3	4	3	3	4	3	3	3	5	5	5	3	3	3	5	5	5
2	PY57	2	1	2	4	4	3	4	4	4	3	4	4	4	3	3	4	4	4	4	4	4	4	4	4
2	PY58	2	1	2	3	3	4	4	4	4	4	4	4	3	4	3	3	3	3	4	4	3	4	4	4
2	PY59	2	1	2	3	3	3	3	3	3	3	3	3	3	3	3	3	3	3	3	3	3	3	3	3
2	PY63	2	1	2	4	4	4	5	5	5	4	4	4	4	5	4	4	4	4	5	5	5	5	3	5
2	PY65	2	1	2	4	3	3	4	4	4	3	4	4	3	4	4	4	4	4	3	3	4	4	4	4
2	PY66	2	1	2	3	3	3	4	4	4	3	4	4	4	4	4	3	4	4	3	4	4	4	4	4
2	PY69	2	1	2	4	4	5	4	4	4	4	5	5	4	4	5	5	5	5	5	4	5	5	5	5
2	PY71	2	1	2	4	3	3	4	4	4	4	4	5	5	4	5	5	5	5	5	5	5	4	4	4
2	PY73	2	1	2	3	3	3	3	3	3	3	3	3	3	3	3	3	3	3	3	3	3	3	3	3
2	PY77	1	1	2	4	5	4	4	4	5	3	4	4	3	4	4	4	4	4	4	4	4	4	4	4
2	PY78	2	1	2	4	3	2	4	4	4	3	4	4	4	4	4	4	4	4	4	4	4	4	4	4
2	PY79	2	1	2	3	3	4	4	4	4	3	4	4	4	3	3	3	3	3	3	3	3	4	4	4
2	PY80	2	1	2	4	3	4	3	3	4	3	4	3	3	3	3	3	3	3	3	3	3	4	4	4
2	PY82	2	1	2	3	3	4	4	4	4	4	3	4	3	3	4	3	5	3	5	4	5	3	4	4
2	PY84	2	1	2	4	4	3	4	4	5	4	4	5	5	4	4	4	4	4	4	4	4	5	4	5
2	PY85	2	1	2	4	3	3	4	4	4	5	5	4	5	5	5	4	3	3	4	4	4	4	5	5
2	PY88	2	1	2	4	3	4	3	2	4	4	3	3	4	3	3	4	3	3	3	3	3	3	3	4
2	PY90	2	1	2	3	4	4	4	4	4	4	4	4	4	3	4	4	4	3	3	3	4	3	4	3
2	PY91	2	1	2	4	3	2	4	4	4	4	4	3	3	4	4	4	4	4	4	3	3	4	4	4
2	PY92	1	1	2	4	4	4	5	5	5	5	5	5	4	5	5	5	5	5	4	4	5	5	5	5
2	PY93	2	1	2	4	3	3	4	3	4	3	3	3	3	4	4	3	3	3	3	3	3	3	3	3
2	PY94	2	1	2	5	4	4	4	5	5	3	4	4	3	4	4	5	5	4	4	4	5	4	4	4
2	PY95	2	1	2	4	3	3	3	3	4	5	5	5	4	4	4	3	3	3	4	4	4	4	5	5
2	PY97	2	1	2	3	3	3	4	4	4	3	3	4	3	3	3	4	4	4	4	4	4	4	4	4
2	PY99	1	1	2	2	2	2	3	3	3	3	2	3	3	3	3	2	2	2	2	2	2	3	3	3
2	PY102	2	1	4	4	4	5	4	4	3	4	4	4	5	4	4	4	4	4	5	4	5	4	3	4
2	PY106	2	1	4	4	5	5	5	5	5	5	5	5	5	5	5	5	5	5	5	5	5	5	5	5
2	PY108	2	1	4	4	5	5	5	5	5	5	5	5	5	5	5	5	5	5	4	4	5	5	5	5
2	PY109	2	1	4	4	5	5	5	5	5	5	5	5	5	5	5	5	5	5	5	4	4	5	5	5
2	PY110	2	1	4	5	3	3	4	3	5	4	4	3	4	4	5	3	3	4	5	5	5	5	5	5
2	PY111	2	1	4	3	4	4	4	3	5	3	5	4	4	5	4	3	3	3	4	4	4	4	5	5
2	PY112	2	1	4	4	4	3	4	3	3	4	4	4	3	4	4	4	4	4	4	3	3	3	4	4
2	PY113	2	1	4	4	4	4	4	4	5	4	4	4	4	5	4	3	4	3	4	3	3	5	5	5
2	PY114	2	1	4	5	5	4	4	4	5	4	5	4	4	4	5	4	4	3	5	4	5	4	5	5
2	PY115	2	1	4	4	3	3	4	4	4	3	4	4	3	4	4	4	3	4	4	4	4	4	4	4
2	PY117	2	1	4	4	4	3	4	4	4	4	3	3	3	3	3	3	3	3	4	4	4	4	4	4
2	PY118	2	1	4	5	3	4	5	4	4	3	5	3	4	4	4	5	5	4	4	3	4	4	5	5
2	PY119	2	1	4	5	3	4	4	4	4	5	5	4	5	4	4	4	3	4	4	4	4	4	4	5
2	PY120	2	1	4	5	4	5	5	4	4	4	5	5	4	5	5	5	4	5	4	4	5	5	4	5
2	PY121	2	1	4	5	5	4	5	4	5	4	4	5	4	4	4	4	5	4	5	5	5	5	5	4
2	PY123	2	1	4	3	4	3	4	3	3	3	3	4	3	3	4	3	3	3	3	3	3	3	3	3
2	PY124	2	1	4	5	4	4	4	4	4	3	4	3	4	3	3	3	3	4	3	3	3	4	4	4
2	PY125	2	1	4	5	5	4	5	4	5	4	5	5	5	4	5	4	4	4	5	5	5	5	5	4
2	PY126	2	1	4	5	4	5	5	5	4	4	4	5	5	4	5	5	5	5	5	5	4	5	4	4
2	PY127	2	1	4	3	3	3	3	3	3	4	3	4	3	4	4	4	4	4	3	4	4	3	3	3
2	PY129	2	1	4	4	3	4	4	4	4	4	4	4	4	4	4	4	4	4	3	3	4	4	4	4
2	PY131	2	1	4	4	5	4	4	4	4	5	5	4	4	4	4	4	4	4	5	5	5	4	4	4
2	PY133	2	1	4	3	3	3	3	3	3	4	4	4	4	3	3	3	4	3	3	3	3	4	3	3
2	PY134	2	1	4	5	4	5	5	4	4	5	5	5	4	4	5	4	5	4	5	4	5	4	5	5
2	PY135	2	1	4	4	4	4	4	4	3	4	3	4	3	4	3	4	3	4	3	4	4	4	3	4
2	PY136	2	1	4	4	4	4	5	5	5	5	5	5	4	5	5	5	5	5	4	4	4	5	5	5
2	PY138	2	1	4	5	4	5	5	5	5	5	5	5	5	5	5	5	5	5	4	5	4	5	5	5
2	PY139	2	1	4	5	5	5	5	5	4	4	5	5	5	5	5	4	4	5	5	5	5	4	5	5
2	PY140	2	1	4	4	5	5	5	5	4	4	5	5	5	4	5	5	5	5	5	5	4	5	5	5
2	PY141	2	1	4	5	5	4	5	5	5	5	5	5	5	4	5	4	4	4	5	5	5	4	5	5
2	PY142	2	1	4	3	3	4	4	4	4	3	3	4	4	3	4	4	3	4	4	4	4	3	4	4
2	PY144	2	1	4	3	4	4	4	4	4	3	3	4	4	3	4	4	4	3	4	4	4	3	4	4
2	PY146	2	1	4	5	5	4	5	5	5	4	5	5	5	4	5	5	4	5	4	4	5	4	5	4
2	PY147	2	1	4	4	5	4	4	4	4	4	4	4	4	4	3	3	3	3	3	3	3	5	4	3
2	PY149	1	1	4	4	5	4	5	4	5	5	5	5	5	4	5	5	4	5	5	4	5	5	4	5
2	PY150	2	1	4	5	4	5	5	4	5	4	5	5	5	5	4	5	4	4	4	3	4	4	5	4
2	PY151	2	1	4	5	4	5	5	4	5	4	5	5	5	4	5	4	5	5	4	4	5	4	5	4
2	PY153	2	1	4	3	4	3	4	4	4	4	4	4	3	4	4	4	3	4	4	4	3	4	4	4
2	PY154	2	1	1	5	5	5	4	4	5	4	5	4	3	4	4	4	4	3	4	4	4	4	4	5
2	PY156	2	1	1	3	4	4	3	3	4	3	4	3	3	4	4	3	4	4	4	3	4	3	4	4
2	PY157	1	1	1	3	3	2	3	3	3	3	4	3	3	3	3	4	4	3	4	4	3	4	4	4
2	PY160	2	1	1	4	4	4	4	4	4	4	4	3	3	4	3	4	4	4	3	3	4	3	4	4
2	PY161	1	1	1	5	4	4	4	4	4	3	4	3	3	3	4	3	4	4	4	4	4	4	4	4
2	PY162	2	1	1	5	5	5	5	5	5	4	4	3	4	4	4	4	4	4	4	4	3	4	4	4
2	PY163	2	1	1	4	4	4	5	5	5	4	5	4	4	4	4	4	4	4	4	4	4	5	5	5
2	PY164	1	1	1	5	5	5	5	5	5	3	4	3	4	3	3	4	3	4	4	4	4	4	4	4
2	PY165	2	1	1	4	3	3	4	4	4	3	4	3	3	3	3	3	3	3	3	3	3	4	4	4
2	PY166	2	1	1	3	4	2	4	4	4	4	4	5	5	5	4	4	4	4	5	4	4	4	3	4
2	PY167	1	1	1	4	3	3	3	3	4	3	3	3	3	4	4	3	3	3	3	3	3	3	3	3
2	PY168	2	1	1	3	4	4	3	3	3	3	3	3	3	3	3	4	4	3	3	3	3	4	4	4
2	PY169	2	1	1	3	3	3	3	3	4	4	4	3	3	4	4	4	3	4	4	4	4	4	3	3
2	PY170	2	1	1	4	3	3	4	4	4	4	5	3	3	3	3	4	4	4	5	5	5	5	5	5
2	PY171	1	1	1	4	4	3	3	3	4	3	3	3	3	4	4	4	4	4	4	4	4	4	3	4
2	PY174	2	1	1	4	3	3	4	4	4	4	3	4	3	4	4	3	3	3	3	3	3	4	4	4
2	PY176	1	1	1	4	3	3	4	4	4	3	4	3	4	3	3	3	4	4	3	3	4	4	4	4
2	PY177	2	1	1	4	3	4	3	3	4	3	4	3	3	3	4	4	3	3	3	3	3	3	4	4
2	PY178	2	1	1	3	3	3	4	3	4	4	3	3	5	3	3	4	5	5	4	3	4	3	3	3
2	PY179	1	1	1	3	3	3	4	3	3	4	4	4	4	3	3	3	4	3	4	3	4	4	3	3
2	PY180	2	1	1	3	3	3	3	3	3	3	3	3	3	3	3	4	4	3	3	3	3	4	3	4
2	PY182	2	1	1	4	3	2	4	4	4	4	3	4	3	4	3	3	3	4	4	4	4	4	3	3
2	PY185	1	1	1	3	3	3	3	4	3	3	3	3	3	3	4	4	3	3	3	3	3	3	3	3
2	PY186	2	1	1	5	5	4	4	4	4	4	4	4	5	4	4	4	4	4	4	4	4	4	5	5
2	PY187	2	1	1	3	4	4	3	3	4	4	4	3	3	3	3	3	3	3	4	4	4	3	4	3
2	PY188	2	1	1	3	3	4	3	3	3	3	3	3	3	3	3	3	4	4	3	3	3	4	3	3
2	PY189	2	1	1	3	4	4	3	4	4	3	4	3	3	3	3	4	4	3	3	3	3	4	4	4
2	PY190	1	1	1	3	2	3	3	3	3	3	3	3	4	3	3	3	4	3	3	3	3	3	2	3
2	PY191	1	1	1	4	4	4	5	5	5	4	4	4	4	4	3	4	4	3	3	3	3	5	5	5
2	PY193	2	1	1	3	3	3	3	3	3	4	3	3	4	4	4	4	3	3	3	4	3	3	3	3
2	PY194	2	1	1	3	3	3	4	3	4	3	3	3	3	3	3	4	4	3	3	3	3	3	3	3
2	PY196	2	1	1	3	3	3	4	3	4	3	3	3	4	4	4	3	3	3	4	3	3	3	3	3
2	PY200	1	1	1	4	3	4	3	3	4	3	4	4	3	3	4	4	4	3	4	4	4	3	4	4
2	TP02	2	4	1	5	4	5	4	4	4	4	5	5	4	4	4	3	4	4	5	4	4	5	5	5
2	TP04	2	4	1	3	3	3	4	4	4	3	4	4	3	4	3	3	3	3	3	3	4	4	4	4
2	TP07	2	4	1	5	5	4	5	5	5	3	4	4	3	2	4	5	5	3	5	3	3	3	4	4
2	TP08	2	4	1	4	3	3	4	3	4	4	5	5	3	3	3	3	4	3	3	3	4	4	5	5
2	TP09	1	4	1	3	3	4	4	4	4	3	4	4	3	3	4	4	4	4	5	4	4	4	4	4
2	TP10	2	4	1	3	4	4	4	3	4	1	4	5	5	3	4	4	3	5	3	4	4	3	4	3
2	TP11	2	4	1	5	4	4	4	4	5	4	5	5	4	3	3	3	3	4	5	5	5	5	5	5
2	TP12	2	4	1	4	3	3	4	4	4	3	4	4	3	4	4	4	4	4	3	3	3	4	4	4
2	TP13	2	4	1	3	3	4	4	4	3	3	3	4	3	4	3	4	3	3	4	4	3	4	5	4
2	TP14	2	4	1	4	5	4	4	3	4	3	4	4	4	4	4	3	4	5	3	4	3	5	4	4
2	TP16	2	4	1	3	4	4	5	4	5	4	5	5	4	4	3	4	3	5	4	4	4	4	3	4
2	TP18	2	4	1	4	4	3	5	4	4	3	4	4	3	4	4	3	3	3	4	3	4	3	3	5
2	TP21	2	4	1	3	3	3	4	4	4	3	3	3	4	3	3	4	4	3	4	4	3	4	4	4
2	TP25	2	4	1	4	3	3	5	4	4	4	4	3	3	5	4	4	3	3	4	4	3	4	3	4
2	TP26	2	4	1	4	4	4	4	4	3	4	4	5	4	5	4	3	3	4	4	3	4	4	4	5
2	TP27	2	4	1	4	4	4	4	4	4	4	5	5	4	4	3	3	3	3	4	4	4	5	5	5
2	TP29	2	4	1	3	3	5	5	3	4	4	3	3	4	5	4	4	3	4	4	3	4	4	4	5
2	TP03	2	4	1	4	3	3	4	4	4	4	4	5	4	4	4	4	4	4	3	3	4	4	4	4
2	TP33	2	4	1	4	3	4	4	3	4	3	4	4	4	4	3	4	3	4	3	3	4	4	3	4
2	TP34	1	4	1	4	3	4	3	3	4	4	4	4	3	3	4	3	3	3	4	4	4	3	4	5
2	TP36	2	4	1	4	5	5	5	4	4	5	4	5	4	5	4	4	4	4	5	5	5	5	5	5
2	TP37	2	4	1	5	4	3	4	3	4	5	5	4	3	5	4	3	4	4	4	4	5	5	5	4
2	TP39	2	4	1	2	2	2	4	3	4	2	2	3	2	2	3	2	2	3	4	4	3	4	4	5
2	TP44	2	4	1	5	4	3	4	4	4	4	5	4	4	5	5	3	3	3	5	4	4	5	4	4
2	TP45	2	4	1	3	3	3	3	3	2	3	4	3	4	4	4	3	3	3	5	3	3	4	4	4
2	TP47	2	4	1	3	3	3	4	3	4	3	4	4	4	3	3	3	3	3	4	4	4	4	4	4
2	TP48	2	4	1	4	3	3	4	3	3	4	4	3	3	3	4	3	3	3	4	4	4	4	3	4
2	TP49	2	4	1	2	3	4	3	4	2	3	5	4	3	4	4	4	3	4	5	4	3	4	4	5
2	TP50	2	4	1	3	3	3	4	3	3	4	4	4	3	3	3	3	3	3	3	3	3	4	4	4
2	TP54	2	4	2	4	4	3	3	3	4	3	5	5	3	4	4	4	4	4	3	3	4	5	5	5
2	TP55	2	4	2	4	3	3	5	5	5	4	5	5	4	4	4	3	3	3	5	5	5	5	5	5
2	TP57	2	4	2	3	3	3	4	3	4	3	4	4	3	3	3	2	2	2	3	3	3	4	4	3
2	TP58	2	4	2	4	2	3	4	5	4	5	5	5	4	4	4	3	3	5	5	4	5	4	4	5
2	TP59	2	4	2	3	4	3	3	3	4	4	5	5	3	5	5	3	3	4	4	4	4	5	5	5
2	TP61	2	4	2	4	3	3	4	4	4	3	4	4	4	4	4	3	4	4	4	4	4	4	4	4
2	TP64	2	4	2	4	4	3	4	4	4	4	5	4	5	5	4	4	5	4	5	4	4	5	5	5
2	TP66	2	4	2	3	3	4	4	3	4	3	3	4	4	3	3	5	5	5	4	4	4	3	3	3
2	TP69	2	4	2	4	4	5	5	5	5	5	5	5	5	4	4	4	4	4	3	4	3	5	5	5
2	TP70	2	4	2	4	3	3	3	3	3	3	4	4	4	3	4	3	3	3	4	4	4	4	4	4
2	TP71	2	4	2	4	4	3	4	3	3	5	5	5	3	3	3	3	3	3	5	5	5	3	5	5
2	TP73	2	4	2	3	3	3	4	3	3	3	4	5	3	3	4	3	3	3	4	3	4	3	4	4
2	TP75	2	4	2	4	4	3	4	4	4	3	4	3	4	5	5	4	4	4	3	3	3	4	4	4
2	TP76	2	4	2	5	4	4	5	3	5	4	5	5	5	4	5	4	4	4	5	5	5	5	5	5
2	TP79	2	4	2	4	3	4	4	3	4	4	4	5	4	4	4	4	4	5	5	3	4	5	4	4
2	TP82	2	4	2	4	3	4	4	3	4	3	5	4	3	4	4	3	3	3	3	4	3	4	4	4
2	TP83	1	4	2	4	3	3	4	3	4	4	5	4	5	4	5	4	4	4	5	5	4	4	5	5
2	TP86	2	4	2	4	3	3	5	4	5	3	5	4	4	3	5	3	4	3	4	4	4	5	5	5
2	TP88	2	4	2	4	3	2	3	3	3	3	4	3	3	4	3	4	4	4	3	4	4	5	5	5
2	TP90	1	4	2	3	3	3	3	4	3	3	3	3	3	3	3	3	3	3	3	3	3	3	3	3
2	TP91	1	4	2	5	4	5	4	4	3	3	4	4	3	4	4	3	3	3	4	4	4	5	4	4
2	TP92	2	4	2	3	3	2	4	3	3	3	4	3	3	3	4	3	3	3	4	3	3	3	5	4
2	TP96	2	4	2	4	3	4	4	3	4	4	4	4	3	4	4	4	4	4	3	3	4	4	4	4
2	TP98	2	4	2	4	4	3	3	4	4	3	4	3	4	4	4	3	5	4	4	4	4	3	4	4
2	TP105	2	4	3	5	4	4	5	4	4	3	4	4	4	4	4	3	4	4	4	4	3	4	4	4
2	TP106	2	4	3	3	3	3	3	3	3	3	3	3	4	4	4	3	4	3	3	3	3	4	3	3
2	TP107	2	4	3	4	5	4	4	3	4	4	4	4	4	4	4	5	4	5	4	5	5	4	5	4
2	TP109	2	4	3	4	3	2	4	3	4	3	5	5	3	4	4	4	4	4	5	4	4	4	4	4
2	TP111	2	4	3	4	3	3	4	3	4	4	4	4	3	3	4	3	3	4	4	4	4	4	4	4
2	TP112	2	4	3	4	4	3	4	3	4	4	4	4	4	3	4	4	4	4	3	3	3	4	4	4
2	TP114	2	4	3	4	4	4	5	4	4	5	5	5	5	4	4	5	5	5	5	5	5	4	5	5
2	TP115	2	4	3	4	4	4	4	3	4	3	4	4	3	4	4	3	4	4	4	3	4	4	4	4
2	TP116	2	4	3	4	4	3	4	3	4	3	4	4	3	4	4	4	4	3	4	4	4	3	4	4
2	TP118	2	4	3	4	3	4	5	5	4	4	5	5	5	4	4	4	4	4	3	3	3	4	4	5
2	TP119	2	4	3	4	4	3	4	3	5	4	5	4	5	4	5	4	5	5	5	4	5	4	5	5
2	TP120	2	4	3	4	4	4	4	4	5	5	4	4	4	4	5	4	4	4	4	4	5	4	5	4
2	TP125	2	4	3	3	3	3	4	3	3	4	3	4	4	4	4	3	3	4	4	3	3	3	3	3
2	TP126	2	4	3	4	3	3	4	3	4	4	5	5	3	4	4	3	3	3	4	4	4	3	5	5
2	TP127	2	4	3	3	4	3	4	4	5	5	5	5	4	3	3	3	5	5	5	4	5	5	5	5
2	TP132	2	4	3	4	4	3	4	3	4	3	4	4	3	4	4	4	4	4	3	4	4	4	4	4
2	TP134	2	4	3	4	4	3	3	3	4	4	5	3	3	3	4	3	3	3	4	4	4	4	4	5
2	TP136	2	4	3	4	4	3	4	3	4	3	4	4	4	4	4	4	4	4	3	3	4	4	4	4
2	TP137	2	4	3	4	3	3	4	4	5	4	5	4	3	4	4	4	4	4	4	3	3	4	4	4
2	TP138	2	4	3	4	3	2	4	4	4	4	4	4	4	4	4	4	4	4	3	3	3	4	4	4
2	TP140	2	4	3	4	4	4	5	5	4	4	5	5	5	4	5	5	4	5	5	5	5	5	5	5
2	TP145	2	4	3	4	4	3	3	4	4	3	4	4	3	4	4	3	3	3	3	3	3	3	4	4
2	TP147	2	4	3	3	3	3	4	4	4	3	4	4	3	4	4	4	4	4	3	3	3	4	4	4
2	TP149	2	4	3	4	3	3	4	3	4	4	4	5	3	3	4	2	2	2	4	4	4	4	4	5
2	TP150	2	4	3	4	4	4	4	3	4	4	4	5	3	3	4	3	3	3	4	4	4	4	4	5
2	TP151	2	4	4	4	4	4	4	3	4	4	4	5	5	5	5	4	4	5	4	4	4	5	5	5
2	TP152	2	4	4	4	4	3	5	4	4	3	4	4	3	3	4	3	3	4	5	4	4	5	5	5
2	TP153	2	1	4	4	3	3	3	3	4	4	4	4	3	3	3	3	3	3	4	4	4	3	3	4
2	TP154	2	4	4	3	4	4	4	4	4	4	5	4	3	4	3	4	3	4	4	3	4	3	4	4
2	TP155	2	4	4	3	3	3	4	3	4	3	4	4	3	4	4	4	4	4	3	3	4	4	4	4
2	TP156	2	4	4	3	3	4	4	4	4	3	4	4	3	3	4	3	4	4	4	4	4	5	4	4
2	TP159	2	4	4	4	3	3	4	3	4	4	4	4	3	3	3	4	3	4	4	4	4	4	5	4
2	TP160	2	4	4	3	4	4	4	3	4	4	4	4	4	4	4	3	3	3	4	4	4	4	4	4
2	TP161	2	4	4	3	4	3	5	4	4	4	4	4	4	3	4	3	3	4	4	4	4	4	4	4
2	TP162	2	4	4	4	4	3	4	4	3	4	4	4	4	4	4	3	3	3	4	4	5	5	5	4
2	TP163	2	4	4	4	4	5	4	5	4	5	4	4	5	4	4	4	5	4	5	4	4	5	5	4
2	TP164	2	4	4	4	5	4	4	5	4	4	4	4	5	4	4	4	4	5	4	4	5	4	4	5
2	TP165	2	4	4	4	3	3	4	3	4	4	5	5	4	5	4	3	4	4	3	3	4	4	5	5
2	TP167	2	4	4	4	3	4	5	5	5	4	5	5	5	5	5	5	5	5	3	4	4	4	5	5
2	TP168	2	4	4	5	5	3	5	4	5	5	4	5	4	3	4	5	5	5	4	4	4	5	5	5
2	TP171	2	4	4	4	3	2	4	3	4	3	4	4	4	4	4	4	4	4	3	3	4	4	4	4
2	TP173	2	4	4	4	4	3	3	3	3	2	2	3	3	3	3	3	3	3	4	4	4	4	3	4
2	TP174	2	4	4	4	4	4	5	5	5	5	5	5	5	5	5	4	5	4	5	5	5	5	5	4
2	TP175	2	4	4	5	5	5	4	4	5	4	4	4	5	4	4	5	4	4	5	4	5	4	4	5
2	TP176	2	4	4	5	5	4	5	4	4	5	5	5	4	4	5	5	5	5	4	4	4	5	5	5
2	TP180	2	4	4	4	4	4	4	5	4	5	5	5	4	5	5	5	5	4	4	5	5	4	5	5
2	TP185	2	4	4	4	3	2	4	3	4	4	4	4	3	4	4	4	4	4	3	3	3	4	4	4
2	TP186	2	4	4	4	3	4	5	5	5	3	4	5	4	4	5	4	4	4	5	5	5	4	5	5
2	TP187	2	4	4	4	4	3	4	3	4	4	4	4	3	4	4	4	3	3	4	4	3	4	4	4
2	TP188	2	4	4	5	5	5	5	4	5	4	5	5	4	5	5	5	5	5	4	4	4	5	5	5
2	TP191	2	4	4	3	3	3	3	3	3	4	4	4	3	3	4	4	4	4	4	4	4	4	3	4
2	TP192	2	4	4	4	3	4	4	3	3	3	4	4	4	4	4	4	5	4	4	4	4	4	3	5
2	TP194	2	4	4	5	4	5	5	4	5	5	5	5	5	4	5	5	5	5	4	4	5	5	5	5
2	TP197	2	4	4	4	4	3	4	4	4	3	4	4	4	4	4	3	4	3	4	4	4	4	5	5
2	TP198	2	4	4	5	4	4	5	5	5	4	5	5	4	5	5	5	5	5	4	4	5	5	5	5
2	TP199	2	4	4	4	4	3	5	4	4	4	5	5	4	5	4	5	5	5	4	4	5	5	5	5
